# Supplementary material for: Ecological and genetic relationships of the Forest-M form among chromosomal and molecular forms of the malaria vector Anopheles gambiae sensu stricto
Source: Malar J. 2009 Apr 21;8:75. doi: 10.1186/1475-2875-8-75 (PMC2680901; doi:10.1186/1475-2875-8-75)
Supplement: Additional File 1 — Table S1. Geographic information for each collection sites and annual precipitation recorded in stations near the collection sites. [file 1475-2875-8-75-S1.xls]

## Sheet: Annual Precipitation
Annual average precipitation per day for each collection site
collection site	site lat.	site long.	station	station lat.	station long.	year	Annual Precipitation (mm)	%M	%2La	%2Rb
Tiko	4.08	9.37	krater	4.01	9.19	1979	3609	89.53	0	0
Tiko	4.08	9.37	krater	4.01	9.19	1980	6649	89.53	0	0
Tiko	4.08	9.37	likombe saxenhof	4.09	9.21	1979	3148	89.53	0	0
Tiko	4.08	9.37	likombe saxenhof	4.09	9.21	1980	3144	89.53	0	0
Tiko	4.08	9.37	bimbia rubber	3.97	9.23	1980	3969	89.53	0	0
Tiko	4.08	9.37	bussumbu (c.d.c.)	4.04	9.23	1979	3700	89.53	0	0
Tiko	4.08	9.37	moliwe nursery	4.07	9.26	1979	2155	89.53	0	0
Tiko	4.08	9.37	moliwe nursery	4.07	9.26	1980	3040	89.53	0	0
Tiko	4.08	9.37	tole tea	4.11	9.26	1979	2944	89.53	0	0
Tiko	4.08	9.37	mabeta beach	3.99	9.28	1979	3512	89.53	0	0
Tiko	4.08	9.37	mabeta beach	3.99	9.28	1980	4386	89.53	0	0
Tiko	4.08	9.37	molyko bananas	4.17	9.3	1979	2359	89.53	0	0
Tiko	4.08	9.37	molyko bananas	4.17	9.3	1980	2701	89.53	0	0
Tiko	4.08	9.37	lysoka	4.21	9.31	1979	2339	89.53	0	0
Tiko	4.08	9.37	lysoka	4.21	9.31	1980	2397	89.53	0	0
Tiko	4.08	9.37	bwinga rubber estat	4.05	9.34	1979	3458	89.53	0	0
Tiko	4.08	9.37	bwinga rubber estat	4.05	9.34	1980	3931	89.53	0	0
Tiko	4.08	9.37	esuke bananes	4.05	9.34	1979	1618	89.53	0	0
Tiko	4.08	9.37	esuke bananes	4.05	9.34	1980	392	89.53	0	0
Tiko	4.08	9.37	ekona (research)	4.21	9.34	1979	2025	89.53	0	0
Tiko	4.08	9.37	ekona (research)	4.21	9.34	1980	2124	89.53	0	0
Tiko	4.08	9.37	ekona (administrati	4.22	9.34	1979	2083	89.53	0	0
Tiko	4.08	9.37	ekona (administrati	4.22	9.34	1980	2190	89.53	0	0
Tiko	4.08	9.37	likomba bananes	4.08	9.35	1979	2812	89.53	0	0
Tiko	4.08	9.37	likomba bananes	4.08	9.35	1980	2643	89.53	0	0
Tiko	4.08	9.37	holtfott bananes	4.07	9.36	1979	3016	89.53	0	0
Tiko	4.08	9.37	holtfott bananes	4.07	9.36	1980	3054	89.53	0	0
Tiko	4.08	9.37	tiko	4.07	9.36	1980	2848	89.53	0	0
Tiko	4.08	9.37	powo palms	4.24	9.36	1979	1961	89.53	0	0
Tiko	4.08	9.37	powo palms	4.24	9.36	1980	2046	89.53	0	0
Tiko	4.08	9.37	meandja	4.26	9.39	1979	647	89.53	0	0
Tiko	4.08	9.37	meandja	4.26	9.39	1980	532	89.53	0	0
Tiko	4.08	9.37	mpundu palms	4.24	9.41	1979	2078	89.53	0	0
Tiko	4.08	9.37	mpundu palms	4.24	9.41	1980	1652	89.53	0	0
Tiko	4.08	9.37	mussaka	4.18	9.51	1979	2253	89.53	0	0
Tiko	4.08	9.37	mussaka	4.18	9.51	1980	2906	89.53	0	0
Mutengene	4.1	9.31	krater	4.01	9.19	1979	3609	39.29	0	0
Mutengene	4.1	9.31	krater	4.01	9.19	1980	6649	39.29	0	0
Mutengene	4.1	9.31	likombe saxenhof	4.09	9.21	1979	3148	39.29	0	0
Mutengene	4.1	9.31	likombe saxenhof	4.09	9.21	1980	3144	39.29	0	0
Mutengene	4.1	9.31	bimbia rubber	3.97	9.23	1980	3969	39.29	0	0
Mutengene	4.1	9.31	bussumbu (c.d.c.)	4.04	9.23	1979	3700	39.29	0	0
Mutengene	4.1	9.31	moliwe nursery	4.07	9.26	1979	2155	39.29	0	0
Mutengene	4.1	9.31	moliwe nursery	4.07	9.26	1980	3040	39.29	0	0
Mutengene	4.1	9.31	tole tea	4.11	9.26	1979	2944	39.29	0	0
Mutengene	4.1	9.31	mabeta beach	3.99	9.28	1979	3512	39.29	0	0
Mutengene	4.1	9.31	mabeta beach	3.99	9.28	1980	4386	39.29	0	0
Mutengene	4.1	9.31	molyko bananas	4.17	9.3	1979	2359	39.29	0	0
Mutengene	4.1	9.31	molyko bananas	4.17	9.3	1980	2701	39.29	0	0
Mutengene	4.1	9.31	lysoka	4.21	9.31	1979	2339	39.29	0	0
Mutengene	4.1	9.31	lysoka	4.21	9.31	1980	2397	39.29	0	0
Mutengene	4.1	9.31	bwinga rubber estat	4.05	9.34	1979	3458	39.29	0	0
Mutengene	4.1	9.31	bwinga rubber estat	4.05	9.34	1980	3931	39.29	0	0
Mutengene	4.1	9.31	esuke bananes	4.05	9.34	1979	1618	39.29	0	0
Mutengene	4.1	9.31	esuke bananes	4.05	9.34	1980	392	39.29	0	0
Mutengene	4.1	9.31	ekona (research)	4.21	9.34	1979	2025	39.29	0	0
Mutengene	4.1	9.31	ekona (research)	4.21	9.34	1980	2124	39.29	0	0
Mutengene	4.1	9.31	ekona (administrati	4.22	9.34	1979	2083	39.29	0	0
Mutengene	4.1	9.31	ekona (administrati	4.22	9.34	1980	2190	39.29	0	0
Mutengene	4.1	9.31	likomba bananes	4.08	9.35	1979	2812	39.29	0	0
Mutengene	4.1	9.31	likomba bananes	4.08	9.35	1980	2643	39.29	0	0
Mutengene	4.1	9.31	holtfott bananes	4.07	9.36	1979	3016	39.29	0	0
Mutengene	4.1	9.31	holtfott bananes	4.07	9.36	1980	3054	39.29	0	0
Mutengene	4.1	9.31	tiko	4.07	9.36	1980	2848	39.29	0	0
Mutengene	4.1	9.31	powo palms	4.24	9.36	1979	1961	39.29	0	0
Mutengene	4.1	9.31	powo palms	4.24	9.36	1980	2046	39.29	0	0
Mutengene	4.1	9.31	meandja	4.26	9.39	1979	647	39.29	0	0
Mutengene	4.1	9.31	meandja	4.26	9.39	1980	532	39.29	0	0
Mutengene	4.1	9.31	mpundu palms	4.24	9.41	1979	2078	39.29	0	0
Mutengene	4.1	9.31	mpundu palms	4.24	9.41	1980	1652	39.29	0	0
Foumbot	5.49	10.6	bafoussam sous_pref	5.46	10.43	1979	1764	0	33.72	20.93
Foumbot	5.49	10.6	bafoussam sous_pref	5.46	10.43	1980	1785	0	33.72	20.93
Foumbot	5.49	10.6	noun ii (tenjouo)	5.38	10.54	1979	1342	0	33.72	20.93
Foumbot	5.49	10.6	kouoptamo	5.65	10.61	1979	1884	0	33.72	20.93
Foumbot	5.49	10.6	baigom (petgom)	5.56	10.69	1979	1484	0	33.72	20.93
Foumbot	5.49	10.6	koundja (aero)	5.64	10.75	1979	2088	0	33.72	20.93
Foumbot	5.49	10.6	koundja (aero)	5.64	10.75	1980	2080	0	33.72	20.93
Ndop	6	10.42	bamukumbit	5.85	10.31	1979	1738	2	41.03	28.21
Ndop	6	10.42	bamukumbit	5.85	10.31	1980	1797	2	41.03	28.21
Ndop	6	10.42	balikumbat	5.89	10.35	1979	1620	2	41.03	28.21
Ndop	6	10.42	balikumbat	5.89	10.35	1980	1556	2	41.03	28.21
Ndop	6	10.42	bamessing	5.97	10.36	1979	2075	2	41.03	28.21
Ndop	6	10.42	bamessing	5.97	10.36	1980	1823	2	41.03	28.21
Ndop	6	10.42	babungo	6.06	10.44	1979	1545	2	41.03	28.21
Ndop	6	10.42	bamunka	5.97	10.46	1979	1632	2	41.03	28.21
Ndop	6	10.42	bamunka	5.97	10.46	1980	1792	2	41.03	28.21
Ndop	6	10.42	baba i	6.06	10.49	1979	2057	2	41.03	28.21
Ndop	6	10.42	baba i	6.06	10.49	1980	2308	2	41.03	28.21
Ndop	6	10.42	babessi (bamessi)	6.03	10.58	1979	1306	2	41.03	28.21
Ndop	6	10.42	babessi (bamessi)	6.03	10.58	1980	1510	2	41.03	28.21
Godola	10.7	14.25	meri	10.77	14.12	1979	1041	0	96.74	95.65
Godola	10.7	14.25	mokio	10.81	14.26	1979	509	0	96.74	95.65
Godola	10.7	14.25	maroua agro	10.62	14.3	1979	729	0	96.74	95.65
Godola	10.7	14.25	maroua agro	10.62	14.3	1980	1032	0	96.74	95.65
Pemperena	11.47	-5.7	longorola	11.35	-5.68	1980	927	8.53	88.27	83.33
Pemperena	11.47	-5.7	longorola	11.35	-5.68	1981	1120	8.53	88.27	83.33
Pemperena	11.47	-5.7	longorola	11.35	-5.68	1982	1046	8.53	88.27	83.33
Pemperena	11.47	-5.7	longorola	11.35	-5.68	1983	805	8.53	88.27	83.33
Pemperena	11.47	-5.7	longorola	11.35	-5.68	1984	843	8.53	88.27	83.33
Pemperena	11.47	-5.7	longorola	11.35	-5.68	1985	1167	8.53	88.27	83.33
Pemperena	11.47	-5.7	longorola	11.35	-5.68	1986	1037	8.53	88.27	83.33
Pemperena	11.47	-5.7	longorola	11.35	-5.68	1987	883	8.53	88.27	83.33
Pemperena	11.47	-5.7	longorola	11.35	-5.68	1988	1048	8.53	88.27	83.33
Pemperena	11.47	-5.7	sikasso	11.35	-5.68	1979	1249	8.53	88.27	83.33
Pemperena	11.47	-5.7	sikasso	11.35	-5.68	1980	1142	8.53	88.27	83.33
Pemperena	11.47	-5.7	sikasso	11.35	-5.68	1981	1221	8.53	88.27	83.33
Pemperena	11.47	-5.7	sikasso	11.35	-5.68	1982	1046	8.53	88.27	83.33
Pemperena	11.47	-5.7	sikasso	11.35	-5.68	1983	755	8.53	88.27	83.33
Pemperena	11.47	-5.7	sikasso	11.35	-5.68	1984	918	8.53	88.27	83.33
Pemperena	11.47	-5.7	sikasso	11.35	-5.68	1985	1042	8.53	88.27	83.33
Pemperena	11.47	-5.7	sikasso	11.35	-5.68	1986	1126	8.53	88.27	83.33
Pemperena	11.47	-5.7	sikasso	11.35	-5.68	1987	958	8.53	88.27	83.33
Pemperena	11.47	-5.7	sikasso	11.35	-5.68	1988	986	8.53	88.27	83.33
Pemperena	11.47	-5.7	sikasso	11.35	-5.68	1989	975	8.53	88.27	83.33
Pemperena	11.47	-5.7	sikasso	11.35	-5.68	1990	980	8.53	88.27	83.33
Pemperena	11.47	-5.7	sikasso	11.35	-5.68	2000	1052	8.53	88.27	83.33
Pemperena	11.47	-5.7	sikasso	11.35	-5.68	2001	1016	8.53	88.27	83.33
Pemperena	11.47	-5.7	sikasso	11.35	-5.68	2002	766	8.53	88.27	83.33
Kela	11.89	-8.45	kangaba	11.93	-8.41	1979	1048	30.51	96.53	50
Kela	11.89	-8.45	kangaba	11.93	-8.41	1980	884	30.51	96.53	50
Kela	11.89	-8.45	kangaba	11.93	-8.41	1981	965	30.51	96.53	50
Kela	11.89	-8.45	kangaba	11.93	-8.41	1982	1005	30.51	96.53	50
Kela	11.89	-8.45	kangaba	11.93	-8.41	1983	800	30.51	96.53	50
Kela	11.89	-8.45	kangaba	11.93	-8.41	1984	844	30.51	96.53	50
Kela	11.89	-8.45	kangaba	11.93	-8.41	1985	944	30.51	96.53	50
Kela	11.89	-8.45	kangaba	11.93	-8.41	1986	903	30.51	96.53	50
Kela	11.89	-8.45	kangaba	11.93	-8.41	1987	877	30.51	96.53	50
Kela	11.89	-8.45	kangaba	11.93	-8.41	1988	1133	30.51	96.53	50
Kela	11.89	-8.45	kangaba	11.93	-8.41	1989	987	30.51	96.53	50
Kela	11.89	-8.45	kangaba	11.93	-8.41	1990	1120	30.51	96.53	50
Banambani	12.8	-8.05	dounfing	12.68	-8.05	1979	1112	19.41	89.36	60.28
Banambani	12.8	-8.05	dounfing	12.68	-8.05	1980	612	19.41	89.36	60.28
Banambani	12.8	-8.05	bamako aero	12.63	-8.03	1979	998	19.41	89.36	60.28
Banambani	12.8	-8.05	bamako aero	12.63	-8.03	1980	885	19.41	89.36	60.28
Banambani	12.8	-8.05	bamako aero	12.63	-8.03	1981	802	19.41	89.36	60.28
Banambani	12.8	-8.05	bamako aero	12.63	-8.03	1982	930	19.41	89.36	60.28
Banambani	12.8	-8.05	bamako aero	12.63	-8.03	1983	710	19.41	89.36	60.28
Banambani	12.8	-8.05	bamako aero	12.63	-8.03	1984	751	19.41	89.36	60.28
Banambani	12.8	-8.05	bamako aero	12.63	-8.03	1985	805	19.41	89.36	60.28
Banambani	12.8	-8.05	bamako aero	12.63	-8.03	1986	768	19.41	89.36	60.28
Banambani	12.8	-8.05	bamako aero	12.63	-8.03	1987	947	19.41	89.36	60.28
Banambani	12.8	-8.05	bamako aero	12.63	-8.03	2000	679	19.41	89.36	60.28
Banambani	12.8	-8.05	bamako aero	12.63	-8.03	2001	738	19.41	89.36	60.28
Banambani	12.8	-8.05	bamako aero	12.63	-8.03	2002	658	19.41	89.36	60.28
Banambani	12.8	-8.05	bamako ville	12.63	-8.01	1979	998	19.41	89.36	60.28
Banambani	12.8	-8.05	bamako ville	12.63	-8.01	1980	922	19.41	89.36	60.28
Banambani	12.8	-8.05	bamako ville	12.63	-8.01	1981	783	19.41	89.36	60.28
Banambani	12.8	-8.05	bamako ville	12.63	-8.01	1982	992	19.41	89.36	60.28
Banambani	12.8	-8.05	bamako ville	12.63	-8.01	1983	723	19.41	89.36	60.28
Banambani	12.8	-8.05	bamako ville	12.63	-8.01	1984	844	19.41	89.36	60.28
Banambani	12.8	-8.05	bamako ville	12.63	-8.01	1985	862	19.41	89.36	60.28
Banambani	12.8	-8.05	bamako ville	12.63	-8.01	1986	768	19.41	89.36	60.28
Banambani	12.8	-8.05	bamako ville	12.63	-8.01	1987	980	19.41	89.36	60.28
Banambani	12.8	-8.05	bamako ville	12.63	-8.01	1988	1254	19.41	89.36	60.28
Banambani	12.8	-8.05	bamako ville	12.63	-8.01	1989	869	19.41	89.36	60.28
Banambani	12.8	-8.05	bamako ville	12.63	-8.01	1990	1102	19.41	89.36	60.28
Banambani	12.8	-8.05	bamako ville	12.63	-8.01	2000	634	19.41	89.36	60.28
Banambani	12.8	-8.05	bamako ville	12.63	-8.01	2001	736	19.41	89.36	60.28
Banambani	12.8	-8.05	bamako ville	12.63	-8.01	2002	741	19.41	89.36	60.28
Banambani	12.8	-8.05	ifac cnrf srfm	12.63	-8.01	1979	975	19.41	89.36	60.28
Banambani	12.8	-8.05	ifac cnrf srfm	12.63	-8.01	1980	885	19.41	89.36	60.28
Banambani	12.8	-8.05	ifac cnrf srfm	12.63	-8.01	1981	802	19.41	89.36	60.28
Banambani	12.8	-8.05	ifac cnrf srfm	12.63	-8.01	1982	930	19.41	89.36	60.28
Banambani	12.8	-8.05	ifac cnrf srfm	12.63	-8.01	1983	710	19.41	89.36	60.28
Banambani	12.8	-8.05	ifac cnrf srfm	12.63	-8.01	1984	751	19.41	89.36	60.28
Banambani	12.8	-8.05	ifac cnrf srfm	12.63	-8.01	1985	805	19.41	89.36	60.28
Banambani	12.8	-8.05	ifac cnrf srfm	12.63	-8.01	1986	761	19.41	89.36	60.28
Banambani	12.8	-8.05	ifac cnrf srfm	12.63	-8.01	1987	870	19.41	89.36	60.28
Banambani	12.8	-8.05	koulouba	12.66	-8.01	1979	942	19.41	89.36	60.28
Banambani	12.8	-8.05	koulouba	12.66	-8.01	1980	659	19.41	89.36	60.28
Banambani	12.8	-8.05	koulouba	12.66	-8.01	1990	399	19.41	89.36	60.28
Banambani	12.8	-8.05	bamako zoo ifan	12.66	-7.98	1979	998	19.41	89.36	60.28
Banambani	12.8	-8.05	bamako zoo ifan	12.66	-7.98	1980	646	19.41	89.36	60.28
Nara	15.16	-7.29	nara	15.16	-7.28	1987	323	99.44	98.68	78.81
Nara	15.16	-7.29	nara	15.16	-7.28	1988	515	99.44	98.68	78.81
Nara	15.16	-7.29	nara	15.16	-7.28	1989	632	99.44	98.68	78.81
Nara	15.16	-7.29	nara	15.16	-7.28	1990	294	99.44	98.68	78.81
Nara	15.16	-7.29	nara	15.16	-7.28	1991	339	99.44	98.68	78.81
Nara	15.16	-7.29	nara	15.16	-7.28	1992	365	99.44	98.68	78.81
Nara	15.16	-7.29	nara	15.16	-7.28	1993	370	99.44	98.68	78.81
Nara	15.16	-7.29	nara	15.16	-7.28	1994	437	99.44	98.68	78.81
Nara	15.16	-7.29	nara	15.16	-7.28	1995	323	99.44	98.68	78.81
Nara	15.16	-7.29	nara	15.16	-7.28	1996	373	99.44	98.68	78.81
Nara	15.16	-7.29	nara	15.16	-7.28	1997	268	99.44	98.68	78.81
Nara	15.16	-7.29	nara	15.16	-7.28	2000	261	99.44	98.68	78.81
Nara	15.16	-7.29	nara	15.16	-7.28	2001	435	99.44	98.68	78.81
Nara	15.16	-7.29	nara	15.16	-7.28	2002	295	99.44	98.68	78.81
Banikane	16.04	-3.59	tonka lac horo	16.13	-3.75	1979	264	100	100	85.71
Banikane	16.04	-3.59	tonka lac horo	16.13	-3.75	1980	171	100	100	85.71
Banikane	16.04	-3.59	tonka lac horo	16.13	-3.75	1981	241	100	100	85.71
Banikane	16.04	-3.59	tonka lac horo	16.13	-3.75	1982	58	100	100	85.71
Banikane	16.04	-3.59	tonka lac horo	16.13	-3.75	1983	90	100	100	85.71
Banikane	16.04	-3.59	tonka lac horo	16.13	-3.75	1984	82	100	100	85.71
Banikane	16.04	-3.59	tonka lac horo	16.13	-3.75	1985	143	100	100	85.71
Banikane	16.04	-3.59	tonka lac horo	16.13	-3.75	1986	120	100	100	85.71
Banikane	16.04	-3.59	tonka lac horo	16.13	-3.75	1987	138	100	100	85.71
Banikane	16.04	-3.59	tonka lac horo	16.13	-3.75	1988	193	100	100	85.71
Banikane	16.04	-3.59	tonka lac horo	16.13	-3.75	1990	58	100	100	85.71
Dire	16.37	-3.48	goundam	16.41	-3.66	1979	174	100	100	100
Dire	16.37	-3.48	goundam	16.41	-3.66	1980	309	100	100	100
Dire	16.37	-3.48	goundam	16.41	-3.66	1981	241	100	100	100
Dire	16.37	-3.48	goundam	16.41	-3.66	1982	80	100	100	100
Dire	16.37	-3.48	goundam	16.41	-3.66	1983	129	100	100	100
Dire	16.37	-3.48	goundam	16.41	-3.66	1984	106	100	100	100
Dire	16.37	-3.48	goundam	16.41	-3.66	1985	153	100	100	100
Dire	16.37	-3.48	goundam	16.41	-3.66	1986	107	100	100	100
Dire	16.37	-3.48	goundam	16.41	-3.66	1987	147	100	100	100
Dire	16.37	-3.48	goundam	16.41	-3.66	1988	177	100	100	100
Dire	16.37	-3.48	goundam	16.41	-3.66	1989	245	100	100	100
Dire	16.37	-3.48	goundam	16.41	-3.66	1990	70	100	100	100
Dire	16.37	-3.48	dire	16.26	-3.4	1979	168	100	100	100
Dire	16.37	-3.48	dire	16.26	-3.4	1980	240	100	100	100
Dire	16.37	-3.48	dire	16.26	-3.4	1981	225	100	100	100
Dire	16.37	-3.48	dire	16.26	-3.4	1982	95	100	100	100
Dire	16.37	-3.48	dire	16.26	-3.4	1983	155	100	100	100
Dire	16.37	-3.48	dire	16.26	-3.4	1984	147	100	100	100
Dire	16.37	-3.48	dire	16.26	-3.4	1985	255	100	100	100
Dire	16.37	-3.48	dire	16.26	-3.4	1986	125	100	100	100
Dire	16.37	-3.48	dire	16.26	-3.4	1987	112	100	100	100
Dire	16.37	-3.48	dire	16.26	-3.4	1988	348	100	100	100
Dire	16.37	-3.48	dire	16.26	-3.4	1989	140	100	100	100
Dire	16.37	-3.48	dire	16.26	-3.4	1990	144	100	100	100

## Sheet: Average annual precipitation
site	average annual precipitation (mm)	%M	%2La	%2Rb
Tiko	2675.58	89.53	0	0
Mutengene	2681.24	39.29	0	0
Foumbot	1775.29	0	33.72	20.93
Ndop	1750.69	2	41.03	28.21
Godola	827.75	0	96.74	95.65
Pemperena	1004.5	8.53	88.27	83.33
Kela	959.167	30.51	96.53	50
Banambani	831.07	19.41	89.36	60.28
Nara	373.571	99.44	98.68	78.81
Banikane	141.636	100	100	85.71
Dire	170.5	100	100	100
