# Supplementary material for: Ecological and genetic relationships of the Forest-M form among chromosomal and molecular forms of the malaria vector Anopheles gambiae sensu stricto
Source: Malar J. 2009 Apr 21;8:75. doi: 10.1186/1475-2875-8-75 (PMC2680901; doi:10.1186/1475-2875-8-75)
Supplement: Additional File 2 — Table S2. Karyotype and microsatellite genotype data of the mosquito samples used for this study. Also includes membership coefficients of K = 7 clustering based on molecular form and karyotype and membership coefficients of K = 5 clustering based on microsatellite. [file 1475-2875-8-75-S2.xls]

## Sheet: all_data
-----	BEGIN	POPINFO	-----
popid	name	latitude	longitude
2005	Tiko	4.0786	9.3681
1317	Mutengene	4.0994	9.3081
604	Foumbot	5.48505	10.6
1404	Ndop	6	10.4167
702	Godola	10.7	14.25
1601	Pemperena	11.4667	-5.7
1103	Kela	11.8868	-8.44744
204	Banambani	12.8	-8.05
1402	Nara	15.1633	-7.2917
206	Banikane	16.04	-3.59
404	Dire	16.3667	-3.4833
-----	END	POPINFO	-----
		57		85		125		135		164		175		197		675		59		119		127		242		249		312		555		577		746		812		817		93
200503001	S------	121	121	149	153	92	112	103	103	88	88	?	?	79	79	?	?	120	126	186	186	68	68	56	58	108	112	96	104	82	102	85	93	86	100	?	?	130	130	?	?
200503003	S------	117	117	153	157	90	90	95	97	88	88	93	99	81	87	112	112	108	120	188	192	68	68	56	56	108	112	92	100	80	80	85	93	90	90	?	?	112	130	?	?
200503006	S------	115	119	161	161	90	94	95	107	78	78	93	217	81	87	112	112	118	124	180	188	68	68	56	56	110	116	118	118	76	102	79	85	86	86	111	113	124	128	148	148
200503018	S------	119	127	149	153	90	94	101	101	88	90	91	95	81	95	102	104	122	124	180	186	68	68	56	72	112	120	94	114	64	80	93	95	90	106	111	115	124	128	146	146
200503019	S------	119	119	149	155	92	92	97	105	90	96	93	95	79	97	106	110	122	122	182	182	68	74	56	66	110	140	96	100	86	124	93	95	90	92	103	125	128	130	144	148
200503021	S------	119	119	151	153	92	100	95	113	88	88	91	91	83	85	102	112	122	126	192	198	68	68	56	56	104	110	100	108	86	86	85	91	90	94	109	111	118	128	146	164
200503022	S------	?	?	?	?	?	?	?	?	?	?	?	?	?	?	?	?	124	124	184	194	68	68	56	56	102	140	98	100	78	86	79	93	86	96	103	115	126	128	148	148
200503028	S------	123	123	143	145	88	100	95	99	90	90	93	95	85	85	112	112	118	128	184	184	68	68	56	56	108	114	100	104	88	136	87	93	92	94	111	111	126	128	148	154
200503031	S------	119	119	149	151	90	90	95	99	88	88	93	93	81	81	102	110	120	128	174	182	68	68	56	60	108	110	?	?	76	76	93	93	92	96	103	161	118	122	146	148
200503043	S------	123	123	151	151	98	90	99	109	90	90	93	93	81	83	102	112	122	126	184	184	68	68	56	68	122	122	100	112	76	80	81	93	92	94	111	139	128	128	148	148
200503053	S------	129	129	151	155	86	88	95	95	88	88	93	93	81	87	112	112	124	130	186	188	68	68	56	56	102	114	?	?	82	84	93	93	86	86	111	123	124	128	146	146
200506002	S------	121	121	151	155	78	78	95	107	84	92	93	97	81	87	102	114	120	120	184	188	68	68	56	68	108	142	96	100	78	84	79	93	90	96	111	113	128	130	148	150
200506010	S------	127	129	141	147	88	88	97	107	88	88	93	97	91	91	110	126	122	128	182	192	68	68	56	66	108	110	100	104	84	84	85	85	92	98	117	117	122	128	146	148
200503002	M------	125	127	149	149	90	94	111	113	84	98	91	97	85	89	112	112	128	128	182	188	72	90	56	56	108	112	98	100	84	84	93	93	86	94	113	165	126	126	140	146
200503004	M------	?	?	?	?	?	?	?	?	?	?	?	?	?	?	?	?	118	126	192	198	68	90	56	66	108	108	100	110	82	88	93	93	90	90	107	113	128	130	146	146
200503005	M------	119	123	149	149	90	94	107	113	92	92	93	97	85	85	106	106	122	124	182	240	72	84	56	66	?	?	92	108	82	84	83	93	92	94	111	115	128	128	148	150
200503007	M------	119	127	147	151	92	98	105	105	86	94	87	91	81	89	106	112	120	122	186	196	80	92	56	62	110	120	92	100	84	88	93	93	86	106	111	113	128	128	148	148
200503008	M------	123	131	147	153	88	88	111	115	84	84	85	93	85	91	100	112	122	124	188	190	68	86	56	56	108	116	100	108	80	86	93	93	94	96	111	161	128	130	146	146
200503009	M------	121	121	147	151	92	96	107	113	94	94	91	91	83	93	112	112	108	122	198	198	72	78	56	60	108	118	94	98	82	84	93	93	86	94	109	155	128	128	142	150
200503011	M------	117	117	149	153	80	80	95	105	98	98	89	95	87	87	102	122	118	122	182	186	80	80	56	64	110	112	100	110	80	80	93	93	92	94	123	123	128	130	146	146
200503012	M------	?	?	?	?	?	?	?	?	?	?	?	?	?	?	?	?	116	126	186	192	76	90	56	60	108	108	92	100	78	84	93	93	88	94	111	111	128	128	146	148
200503013	M------	?	?	?	?	?	?	?	?	?	?	?	?	?	?	?	?	116	124	182	182	72	80	60	62	108	142	102	102	84	90	93	93	92	94	111	119	128	128	146	146
200503015	M------	123	123	147	149	88	92	107	111	88	90	93	93	87	89	106	114	122	122	186	240	68	68	56	62	110	112	92	110	82	82	79	89	88	92	111	117	128	128	146	148
200503016	M------	117	117	145	147	90	92	113	113	92	92	91	91	89	89	112	112	118	122	184	194	82	90	56	62	114	114	92	110	80	84	73	79	94	94	113	115	128	130	146	148
200503017	M------	121	121	147	149	92	94	111	113	86	86	87	93	85	91	102	106	116	120	188	208	68	84	60	60	128	134	92	98	82	82	101	103	94	94	113	115	128	128	142	146
200503020	M------	115	115	147	153	92	92	107	113	80	86	97	97	81	85	106	112	120	122	186	186	68	90	56	60	110	110	92	94	90	90	93	93	86	94	115	115	124	128	148	148
200503023	M------	123	129	147	149	88	102	113	115	88	88	91	93	85	87	106	112	118	122	182	182	68	74	56	62	108	110	92	104	84	88	93	93	90	92	111	113	128	128	148	148
200503024	M------	123	123	149	151	94	94	105	113	88	88	91	97	89	95	112	112	108	118	182	198	68	84	56	56	114	116	98	102	84	84	85	93	94	108	115	163	124	128	146	148
200503025	M------	131	131	135	147	86	86	105	109	90	106	93	97	87	89	106	112	118	124	186	198	68	90	56	56	108	110	?	?	82	84	93	95	94	94	113	125	128	128	148	150
200503026	M------	131	131	149	151	90	92	99	109	86	86	93	93	85	91	104	112	122	124	196	240	68	86	56	64	108	110	?	?	84	88	93	93	94	96	119	119	128	128	140	146
200503030	M------	127	127	135	151	86	94	105	113	86	86	91	91	85	87	106	106	122	132	?	?	80	92	66	66	110	112	92	92	88	88	85	93	94	94	107	113	124	130	140	150
200503033	M------	?	?	?	?	?	?	?	?	?	?	?	?	?	?	?	?	122	122	182	192	68	86	62	62	?	?	94	102	82	82	93	95	92	94	115	125	128	128	146	148
200503034	M------	121	121	149	153	96	96	99	105	86	86	91	99	91	91	106	112	122	124	182	190	76	92	56	56	110	110	92	100	84	90	93	95	86	86	113	165	130	130	144	146
200503035	M------	123	123	149	151	88	94	105	113	90	98	91	97	87	87	112	112	?	?	184	196	68	90	56	60	112	118	?	?	82	88	?	?	90	92	113	115	128	128	146	150
200503036	M------	127	127	147	149	92	94	113	113	92	98	93	97	87	91	112	112	122	124	182	186	74	82	56	66	116	118	92	100	82	84	93	93	92	102	113	117	128	128	146	146
200503037	M------	121	121	151	153	92	102	107	113	80	80	87	97	89	91	100	112	122	122	186	194	68	86	56	56	108	108	100	104	84	86	93	101	86	92	107	107	122	128	146	146
200503038	M------	123	123	145	147	96	96	99	107	90	90	93	93	87	87	102	112	122	122	182	186	86	90	56	66	108	112	100	106	84	90	93	95	86	94	113	121	122	122	146	150
200503048	M------	?	?	?	?	?	?	?	?	?	?	?	?	?	?	?	?	120	124	184	190	68	90	56	56	108	112	100	108	82	82	93	93	96	108	107	127	128	128	146	148
200503049	M------	123	123	149	151	86	94	103	105	86	86	93	97	87	93	102	106	122	122	182	184	82	90	66	68	108	108	92	100	84	90	93	103	88	92	107	119	122	128	148	148
200503050	M------	?	?	?	?	?	?	?	?	?	?	?	?	?	?	?	?	116	122	186	192	74	90	56	60	110	114	100	100	76	82	77	93	94	94	113	119	124	124	146	146
200503051	M------	127	127	149	151	94	98	111	113	86	86	93	93	85	87	112	112	118	126	182	186	88	88	?	?	108	112	92	100	78	84	77	93	92	94	107	165	124	128	146	148
200503052	M------	121	121	149	151	96	104	111	113	86	90	91	97	81	85	104	106	118	122	182	194	?	?	56	56	108	116	100	102	84	88	93	93	92	94	113	115	124	128	146	150
200503054	M------	?	?	?	?	?	?	?	?	?	?	?	?	?	?	?	?	118	120	182	182	72	80	56	66	112	136	92	96	84	88	93	93	92	92	111	113	128	128	144	148
200503055	M------	125	125	149	151	86	92	105	113	86	86	91	93	81	87	112	112	116	120	182	188	68	68	56	62	108	112	100	110	82	84	93	95	90	94	109	115	128	128	146	146
200503056	M------	121	121	149	151	92	94	105	111	80	90	91	91	81	85	112	112	122	122	190	190	68	90	56	60	110	128	100	108	80	84	93	93	96	96	113	119	124	126	146	150
200503058	M------	123	131	145	147	94	98	99	111	86	86	93	97	91	91	112	112	?	?	184	188	68	90	56	56	110	116	92	102	82	84	85	93	86	94	113	165	128	128	142	144
200503059	M------	121	121	151	153	86	94	113	113	90	98	91	97	81	85	100	106	120	122	172	190	?	?	66	66	108	112	92	92	82	90	79	93	92	96	107	115	124	128	146	150
200503060	M------	127	127	149	151	88	96	105	115	80	88	91	97	85	91	104	112	122	124	186	198	68	90	60	62	112	126	92	100	82	90	93	93	94	112	113	115	128	128	144	146
200503061	M------	?	?	?	?	?	?	?	?	?	?	?	?	?	?	?	?	124	126	186	198	68	88	60	62	108	112	98	100	84	84	93	93	94	94	113	113	128	128	?	?
200503062	M------	?	?	?	?	?	?	?	?	?	?	?	?	?	?	?	?	118	122	182	190	84	86	60	62	110	112	92	96	84	84	93	93	88	94	113	115	124	128	146	146
200503063	M------	123	123	149	151	92	102	105	105	92	92	93	97	81	85	102	112	122	122	186	198	72	72	56	68	108	108	92	108	88	90	79	83	92	94	113	165	128	128	146	148
200503065	M------	119	121	149	153	90	96	105	113	88	88	91	97	85	87	106	106	120	126	182	190	82	86	56	74	108	108	92	102	84	84	93	93	96	108	113	119	122	128	146	146
200503067	M------	?	?	?	?	?	?	?	?	?	?	?	?	?	?	?	?	122	122	186	186	?	?	56	56	108	110	92	100	84	84	79	103	94	96	113	115	128	128	146	146
200503068	M------	119	123	149	151	90	94	105	113	90	92	93	93	85	89	112	112	116	122	186	220	68	88	62	62	112	114	?	?	82	84	93	93	94	96	113	115	128	128	146	148
200506001	M------	123	129	145	145	84	94	103	119	84	98	93	93	81	87	104	112	126	126	184	186	68	68	56	56	110	112	92	100	90	90	79	95	84	84	111	119	126	128	146	146
200506003	M------	121	121	145	145	90	92	103	105	84	92	93	93	81	89	104	110	116	126	182	186	68	82	56	64	114	114	92	102	82	84	93	103	92	94	113	125	126	128	140	146
200506004	M------	117	121	145	147	92	96	103	113	84	86	95	99	85	89	104	110	122	126	182	190	68	84	60	56	112	112	104	108	82	84	79	93	86	110	113	113	130	130	146	148
200506005	M------	117	121	143	145	84	102	103	103	84	84	87	93	87	87	98	110	118	124	198	240	68	86	56	56	108	108	92	92	82	90	93	93	94	94	113	127	128	128	146	176
200506006	M------	129	129	145	145	88	90	113	113	82	86	93	99	85	87	104	110	124	124	182	182	68	92	56	64	112	114	92	98	82	84	93	93	88	92	121	121	128	130	146	148
200506007	M------	121	121	145	145	84	92	109	115	84	84	87	93	87	89	100	110	118	118	186	188	72	86	56	66	108	108	100	110	82	90	79	93	96	98	111	115	130	130	142	148
200506008	M------	117	121	143	145	90	102	113	113	84	88	91	93	89	91	104	104	124	126	184	198	68	86	56	66	110	112	92	96	86	90	79	93	96	100	115	115	124	128	146	150
200506009	M------	127	127	145	145	92	96	103	107	84	84	93	101	87	91	106	110	124	126	182	198	86	86	64	68	108	112	92	104	82	84	93	93	94	94	109	113	124	130	146	148
200506011	M------	117	117	145	145	86	90	103	113	86	86	93	93	89	91	102	104	110	124	186	190	68	90	56	56	112	114	92	110	82	90	89	93	92	94	117	117	128	128	140	148
131703002	M------	?	?	?	?	?	?	?	?	?	?	?	?	?	?	?	?	124	124	190	190	68	76	66	66	108	108	96	104	82	88	81	101	88	88	113	125	126	128	140	146
131703003	M------	?	?	?	?	?	?	?	?	?	?	?	?	?	?	?	?	120	122	182	182	68	72	56	62	112	112	102	106	82	90	93	95	88	94	107	113	128	130	148	152
131703005	M------	127	127	149	151	92	94	105	115	86	86	93	93	87	89	102	112	122	122	182	198	?	?	56	62	112	114	92	100	84	88	93	93	86	86	103	131	122	130	140	148
131703009	M------	123	123	151	151	96	102	105	111	84	92	91	91	87	87	106	112	122	122	192	198	86	90	56	64	114	114	98	100	84	84	93	93	94	94	111	115	128	130	146	146
131703013	M------	?	?	?	?	?	?	?	?	?	?	?	?	?	?	?	?	122	122	176	198	68	88	56	56	112	114	106	110	84	84	93	95	86	90	103	115	128	128	146	148
131703015	M------	?	?	?	?	?	?	?	?	?	?	?	?	?	?	?	?	122	122	182	240	78	78	56	56	136	164	92	122	128	128	93	93	92	94	113	117	128	128	150	198
131703006	S------	133	133	149	151	92	92	97	105	90	94	93	93	81	83	106	124	122	124	178	184	68	68	60	60	110	116	92	102	78	86	93	93	90	96	105	115	128	128	148	150
131703007	S------	123	129	149	159	90	92	97	107	88	88	87	93	81	83	108	112	118	120	186	186	68	68	56	56	110	110	100	122	90	106	79	93	86	96	103	109	108	128	148	150
131703008	S------	?	?	?	?	?	?	?	?	?	?	?	?	?	?	?	?	118	122	182	192	68	68	56	62	110	112	100	102	82	86	93	93	92	92	111	129	128	128	150	198
131703012	S------	?	?	?	?	?	?	?	?	?	?	?	?	?	?	?	?	124	124	186	188	68	76	58	74	108	110	90	100	88	126	91	93	90	92	103	117	130	130	148	150
131703018	S------	127	127	151	153	92	92	97	109	90	90	93	95	81	83	102	112	118	130	186	188	68	68	56	56	110	110	98	100	78	80	79	85	90	92	109	111	128	128	142	146
131703019	S------	119	119	149	153	90	90	99	107	86	86	91	91	83	85	102	114	118	118	188	190	68	68	56	64	108	120	92	100	86	86	85	95	86	94	103	105	128	128	146	146
131703021	S------	123	123	147	149	90	90	99	99	90	90	91	91	81	91	102	130	124	124	186	188	68	68	56	60	106	108	98	100	128	128	79	81	128	128	107	119	128	128	142	146
60404003	S--1---	115	115	149	151	90	90	95	97	88	88	91	95	79	91	104	106	122	124	186	192	68	68	64	72	108	110	98	98	82	82	81	91	90	92	103	117	128	128	150	174
60404055	S--1---	121	125	145	147	90	92	93	99	88	88	83	83	79	81	102	122	118	122	176	186	68	68	56	60	106	112	92	108	84	86	93	93	92	92	101	147	128	128	148	156
60406006	S--1---	115	123	143	165	88	90	97	103	88	88	85	87	79	81	110	124	116	120	182	184	68	68	62	62	108	108	96	118	80	88	79	93	90	92	113	123	122	128	144	156
60406010	S--1---	117	129	141	143	94	94	93	97	88	96	93	95	81	81	112	114	118	128	186	194	68	68	56	56	108	112	92	120	86	92	79	93	86	92	105	109	124	126	148	148
60406017	S--1---	121	121	139	149	84	92	97	105	88	88	93	95	83	87	110	114	124	124	194	202	68	68	56	56	110	110	96	96	86	90	95	97	88	90	119	137	128	130	148	148
60404005	S------	?	?	?	?	?	?	?	?	?	?	?	?	?	?	?	?	122	128	184	192	68	68	56	56	108	118	108	126	82	88	79	93	?	?	113	117	128	130	146	176
60404007	S------	123	123	153	155	90	94	97	105	88	88	93	93	83	83	106	110	122	122	180	192	68	80	56	68	108	110	92	100	78	86	93	93	94	120	111	121	126	128	146	150
60404008	S------	131	131	151	153	90	94	97	101	88	88	93	93	81	83	102	112	122	126	176	192	74	74	56	56	108	118	100	112	84	88	93	93	90	92	119	119	122	130	148	150
60404012	S------	121	125	147	155	94	94	97	105	90	90	87	91	83	85	104	110	122	126	190	192	68	68	60	62	110	120	100	106	84	86	81	93	94	108	105	111	108	128	144	146
60404024	S------	123	123	151	153	86	86	99	99	88	88	93	95	83	95	104	110	118	120	180	188	68	100	56	60	108	110	102	108	80	88	93	93	90	96	111	125	128	130	146	148
60404031	S------	119	123	149	153	90	90	97	99	90	92	91	95	79	87	98	126	116	126	182	186	68	68	62	70	112	112	100	108	82	88	81	91	94	94	109	131	128	128	146	148
60404032	S------	123	123	147	151	86	94	97	105	90	90	87	93	81	85	106	112	118	118	186	186	68	68	56	60	108	114	100	102	92	92	79	85	90	90	103	113	126	128	148	152
60404033	S------	?	?	?	?	?	?	?	?	?	?	?	?	?	?	?	?	120	120	184	186	74	88	56	56	108	114	100	106	82	86	93	93	90	92	111	159	128	128	148	176
60404034	S------	123	123	147	155	90	96	95	95	88	94	93	95	81	87	104	114	118	128	186	202	76	76	56	56	108	116	94	96	82	86	93	93	90	92	109	111	128	128	142	146
60404040	S------	?	?	?	?	?	?	?	?	?	?	?	?	?	?	?	?	118	120	180	184	68	68	56	62	108	120	116	126	88	94	79	79	86	126	113	113	128	128	148	148
60404048	S------	119	119	141	143	96	96	99	99	88	92	85	93	81	83	112	112	120	122	186	194	68	68	?	?	112	118	90	102	76	86	93	101	92	96	103	103	118	128	144	146
60404056	S------	119	121	153	161	88	90	99	109	88	102	93	93	81	85	102	112	120	126	190	206	68	68	60	60	116	128	112	116	86	110	85	93	92	100	129	133	122	128	150	154
60406005	S------	117	121	145	155	92	92	95	103	88	88	93	93	81	91	100	100	124	124	194	204	68	68	56	56	112	112	96	100	86	90	95	97	92	92	117	137	130	132	148	162
60406008	S------	117	119	145	159	84	88	105	107	88	88	93	95	85	87	100	102	118	120	186	192	76	78	56	64	108	108	106	110	82	86	81	93	90	92	99	117	126	128	146	156
60406011	S------	123	131	147	149	92	92	97	103	88	90	93	99	83	87	110	110	118	124	182	182	74	74	56	70	108	108	100	100	82	86	79	89	90	98	105	117	128	128	146	148
60406020	S------	117	117	145	153	92	92	97	97	86	86	93	93	83	85	100	112	110	126	186	186	68	68	56	56	116	118	100	102	84	86	93	93	94	96	113	113	122	130	144	148
60404013	S2-1---	123	123	149	157	90	90	97	99	88	88	93	93	81	83	112	112	118	120	174	186	84	84	56	56	108	110	96	102	86	88	93	95	92	92	109	117	130	130	148	156
60406016	S2-1---	117	125	151	173	92	92	95	99	84	86	93	95	81	81	104	112	118	132	180	186	68	90	56	56	108	108	100	130	80	86	93	93	98	102	113	115	128	128	146	156
60404015	S1-1---	135	135	165	167	90	96	97	99	88	88	89	93	81	87	102	102	120	122	182	186	68	74	56	76	110	110	96	102	84	86	79	99	90	96	111	113	126	132	148	148
60404042	S1-1---	121	121	151	153	90	90	97	99	88	88	93	93	81	83	102	112	114	124	188	190	68	80	56	62	108	112	114	114	82	84	93	93	92	94	105	133	128	130	142	146
60406004	S1-1---	117	117	141	143	90	90	105	107	84	84	93	93	83	101	100	112	118	132	180	186	68	76	56	56	108	112	102	104	80	86	93	93	86	90	113	115	128	130	148	176
60406013	S1-1---	121	121	159	169	88	92	103	105	88	88	93	97	83	85	102	112	118	126	186	186	68	68	56	64	108	108	98	106	84	90	91	93	86	96	113	113	128	130	144	176
60406014	S1-1---	123	123	147	149	88	88	97	97	92	92	93	95	83	91	110	110	120	130	184	186	68	68	56	62	106	108	92	114	80	100	93	93	90	96	99	127	130	130	148	152
60404019	S1-----	121	121	151	153	92	92	95	99	98	98	93	93	85	103	110	112	118	126	180	194	74	74	56	56	108	112	92	104	76	82	85	93	94	98	107	113	126	128	144	150
60404038	S1-----	119	123	149	153	90	90	99	109	88	100	93	93	83	87	104	106	114	122	186	198	72	86	60	80	112	134	94	114	78	82	93	93	92	94	113	113	130	130	174	196
60404046	S1-----	123	123	157	163	94	94	99	99	88	88	93	93	81	91	102	112	122	122	188	206	68	68	56	62	?	?	96	122	86	88	85	93	86	92	105	109	128	128	148	152
60406003	S1-----	117	117	147	155	88	90	95	99	86	86	91	93	81	87	110	118	118	122	192	192	68	68	56	56	106	110	92	114	82	86	93	93	86	92	113	125	124	128	148	156
60406018	S1-----	117	123	141	153	88	88	97	99	90	90	93	99	81	81	100	112	116	122	182	184	68	68	62	62	112	112	112	122	80	88	79	93	90	102	113	123	126	128	144	178
60404020	S1-1-11	123	125	151	163	86	86	99	105	86	86	89	93	81	87	110	112	118	122	190	208	68	68	56	62	110	114	96	112	80	80	79	101	96	108	103	111	128	130	146	146
60404021	S2-1-1-	123	123	149	153	90	90	97	97	88	88	93	93	81	87	102	128	122	124	182	188	68	68	56	56	110	112	104	114	76	88	91	93	94	98	113	139	122	130	146	146
60404041	S2-1-1-	?	?	?	?	?	?	?	?	?	?	?	?	?	?	?	?	120	126	188	194	68	68	56	56	108	116	96	100	80	88	79	93	98	100	103	111	128	130	148	154
60404022	S1-111-	125	129	151	153	90	92	97	99	88	90	93	93	81	87	102	102	118	126	186	186	68	82	56	56	110	112	98	100	88	90	79	93	90	90	113	113	126	130	144	146
60406012	S1-2---	125	125	143	145	88	88	97	107	88	88	93	93	83	85	100	104	118	124	182	182	68	68	56	62	110	130	102	118	82	86	93	95	94	94	115	121	126	128	146	152
60406015	S2-----	117	123	147	149	88	90	97	99	84	104	91	101	81	81	110	110	118	122	192	192	68	68	56	56	108	110	100	106	82	86	93	93	86	100	113	125	128	130	142	150
140404001	S--1---	119	119	151	153	86	86	95	99	94	94	93	95	83	83	104	104	122	122	190	190	68	68	56	60	110	112	100	108	82	86	93	93	86	92	121	137	126	128	144	148
140404003	S--1---	?	?	?	?	?	?	?	?	?	?	?	?	?	?	?	?	120	120	186	188	68	68	56	68	106	120	92	98	82	88	79	105	94	104	107	117	124	130	148	162
140404006	S--1---	121	121	145	153	90	98	109	111	90	92	93	93	83	85	112	112	118	120	184	184	68	68	56	56	110	130	92	100	86	86	79	93	92	94	113	119	128	128	144	148
140404011	S--1---	115	123	147	159	90	90	99	109	90	92	91	93	81	103	112	112	118	120	176	176	68	68	56	66	110	114	112	114	84	86	79	109	94	96	101	113	128	128	140	148
140404018	S--1---	119	119	153	157	88	90	95	97	100	102	93	93	83	85	106	112	122	126	184	184	?	?	64	68	110	114	92	100	?	?	93	93	90	94	107	137	128	128	148	148
140404048	S--1---	123	123	151	167	94	94	99	105	88	88	91	97	79	81	106	128	124	126	184	194	68	80	56	66	114	116	100	122	84	88	93	109	92	96	111	113	126	128	146	148
140404051	S--1---	123	123	151	151	80	90	97	105	80	80	91	93	83	95	112	112	116	122	?	?	68	68	56	62	110	110	?	?	80	80	85	93	92	92	111	111	126	128	148	160
140404004	S2-----	135	135	143	149	94	94	95	99	80	94	91	95	81	83	102	112	118	120	?	?	?	?	60	60	118	120	100	106	92	106	93	93	86	90	109	109	?	?	148	148
140404027	S2-----	117	121	149	151	88	90	97	99	86	86	91	85	81	81	112	126	118	118	180	186	68	68	56	68	106	112	100	102	86	98	93	93	90	96	117	127	128	128	146	150
140404035	S2-----	119	123	153	155	90	90	97	99	86	94	89	89	79	83	104	106	118	122	180	188	68	68	56	62	110	120	94	112	84	94	85	93	92	108	111	121	124	128	140	164
140404005	S1-----	121	121	153	155	90	90	97	97	104	104	85	95	79	85	106	106	118	120	182	182	68	68	56	64	108	130	94	116	84	84	85	93	86	92	99	121	126	128	144	154
140404013	S1-----	123	123	145	151	90	92	97	105	88	88	93	93	85	87	102	112	118	124	186	188	68	68	56	56	102	108	?	?	80	80	?	?	?	?	113	121	128	130	?	?
140404015	S1-----	115	119	147	151	86	90	99	105	88	88	99	99	83	83	100	102	122	122	186	204	68	92	56	60	108	108	?	?	80	84	?	?	92	92	105	109	128	128	148	154
140404016	S1-----	119	119	151	153	92	94	95	99	88	88	91	95	83	83	106	106	120	130	186	186	94	94	56	58	114	114	98	102	80	86	95	97	92	96	101	101	128	130	144	148
140404020	S1-----	127	127	147	155	94	94	97	105	88	88	91	91	85	91	114	114	118	118	180	186	68	68	56	56	110	114	?	?	82	86	89	93	92	92	113	113	128	128	146	150
140404024	S1-----	123	123	159	167	86	86	95	99	88	88	93	93	81	91	102	112	124	124	186	188	68	92	56	60	108	110	?	?	82	92	81	81	92	92	113	113	128	130	148	148
140404028	S1-----	115	127	149	151	88	90	97	97	86	88	93	93	79	81	106	112	108	122	204	206	68	68	56	60	108	116	112	112	76	82	79	93	86	94	109	113	126	126	146	150
140404031	S1-----	123	123	147	149	94	92	105	109	88	90	91	95	85	99	104	112	120	124	184	204	68	68	56	56	114	120	96	100	80	80	93	93	86	86	113	133	128	130	142	146
140404043	S1-----	121	123	151	155	92	92	97	105	88	88	91	93	81	85	102	106	118	122	186	194	68	68	56	56	108	114	100	102	86	86	79	103	90	92	111	111	124	128	146	150
140404046	S1-----	119	127	147	153	92	94	95	107	88	88	91	93	81	83	102	106	122	124	184	188	68	68	56	56	112	116	100	102	86	88	93	93	86	92	109	123	126	128	148	148
140404007	S1-1---	119	123	153	155	90	94	97	105	86	106	89	93	81	97	102	106	120	124	182	188	68	68	56	56	108	110	?	?	82	86	93	93	94	96	103	119	108	130	146	148
140404010	S1-1---	129	129	153	167	94	94	99	107	88	88	91	91	87	97	106	112	120	134	186	186	68	88	62	62	108	108	96	100	82	86	?	?	94	98	111	111	130	130	146	162
140404017	S1-1---	119	125	149	153	86	94	99	109	92	92	83	83	81	83	104	124	122	126	182	186	72	72	62	68	108	112	?	?	82	88	?	?	86	96	111	111	?	?	146	178
140404023	S1-1---	125	125	149	151	90	96	97	101	88	88	83	93	87	91	102	112	118	130	184	192	68	68	56	56	108	110	96	102	82	90	79	93	96	100	107	121	124	124	144	148
140404036	S1-1---	117	117	143	145	94	94	97	99	88	88	93	95	81	81	102	112	108	118	184	214	88	94	66	68	106	110	96	100	80	86	93	105	96	114	113	115	126	128	146	152
140404042	S1-1---	119	119	151	157	86	90	99	99	86	88	93	95	87	99	126	128	122	124	190	192	68	68	56	70	106	110	106	114	88	88	79	93	90	92	107	111	126	130	150	152
140404045	S1-1---	119	123	149	149	80	86	97	107	88	88	83	91	79	83	112	112	122	122	186	190	68	68	56	62	122	128	?	?	80	86	85	93	94	96	119	119	128	130	146	156
140404050	S1-1---	115	119	143	145	90	90	97	109	86	86	93	93	83	85	112	122	118	120	186	194	68	68	56	62	108	112	92	96	84	86	85	93	86	92	111	111	130	132	140	154
140404008	S1-2---	119	125	151	153	88	94	95	97	120	122	93	93	85	85	102	114	120	122	182	192	68	68	56	56	108	110	96	108	86	88	93	93	90	92	119	133	126	130	142	148
140404012	S------	123	127	147	151	90	90	99	107	90	90	93	93	81	87	102	112	124	128	180	186	68	68	56	66	110	114	?	?	80	82	93	93	90	92	111	119	108	124	144	146
140404021	S------	119	119	145	153	88	94	?	?	90	92	?	?	?	?	?	?	116	118	182	194	68	68	60	62	110	110	?	?	86	88	93	93	86	98	109	109	128	128	144	148
140404022	S------	119	119	147	147	90	90	97	109	88	88	93	93	85	87	102	112	122	122	190	200	80	80	56	56	108	130	?	?	84	86	?	?	86	90	111	111	122	128	146	146
140404033	S------	119	123	151	155	84	90	95	97	90	90	93	93	81	91	112	112	118	122	184	186	68	68	56	58	108	110	96	98	80	80	85	93	92	92	113	117	128	130	150	164
140404026	S2-1---	115	123	147	155	102	102	95	105	88	90	93	105	81	81	112	112	114	122	186	192	68	70	56	60	128	132	92	114	82	86	?	?	90	96	119	119	128	128	146	148
140404034	S2-1---	?	?	?	?	?	?	?	?	?	?	?	?	?	?	?	?	120	124	180	184	68	68	62	62	112	116	92	100	80	88	85	85	86	92	109	111	128	128	142	146
140404041	S2-1---	133	133	153	155	88	92	99	105	92	98	93	97	87	87	106	112	120	120	182	186	68	68	56	64	110	110	92	112	86	116	85	93	90	96	109	117	128	128	148	192
140404049	S--2---	?	?	?	?	?	?	?	?	?	?	?	?	?	?	?	?	124	128	?	?	68	68	56	56	108	112	?	?	82	86	93	93	86	96	117	145	130	130	148	152
70205011	S2-222-	113	113	143	143	90	94	103	107	86	90	95	95	85	85	100	110	122	124	186	186	68	68	58	58	112	118	92	104	82	90	89	93	90	92	101	107	126	130	148	150
70205037	S2-222-	111	111	157	165	84	88	95	103	88	92	93	95	93	93	110	126	124	124	188	188	68	68	58	64	106	112	108	114	86	90	85	93	86	98	111	119	126	128	142	144
70205047	S2-222-	115	119	149	151	88	94	101	107	86	98	93	93	81	91	100	108	122	124	182	210	68	68	58	58	106	108	92	110	80	82	81	93	92	96	119	121	126	132	148	148
70205104	S2-222-	117	117	143	149	88	94	95	95	88	96	89	93	81	83	100	110	122	124	184	194	68	68	58	60	108	108	106	108	86	92	79	81	94	94	113	131	126	126	146	148
70205119	S2-222-	113	113	143	143	92	94	95	107	84	88	93	95	85	85	102	102	118	124	180	184	68	68	56	56	110	112	102	108	84	90	79	93	86	106	103	119	128	128	144	146
70205149	S2-222-	113	127	153	153	78	88	107	109	92	102	93	95	81	85	100	108	120	122	188	206	68	76	56	56	108	110	100	112	82	84	85	93	92	94	103	117	108	130	144	148
70205159	S2-222-	115	119	141	151	90	94	101	107	88	102	93	99	81	85	100	104	122	128	192	200	68	68	56	62	108	108	98	100	90	90	93	93	86	94	107	111	124	130	146	178
70205189	S2-222-	117	119	149	155	90	94	103	103	84	90	93	97	79	85	98	110	126	132	184	184	68	68	56	56	116	116	92	92	88	88	81	93	86	100	103	117	128	132	146	148
70205245	S2-222-	113	121	143	149	88	94	101	107	86	96	93	93	89	89	104	110	122	126	184	190	68	68	58	64	108	110	100	100	90	94	85	85	94	96	113	135	128	128	146	150
70205253	S2-222-	117	117	157	157	94	94	103	111	82	86	87	87	81	95	110	110	120	124	182	198	68	68	58	58	112	112	100	122	80	84	85	93	86	94	111	117	130	130	146	148
70205259	S2-222-	113	127	143	149	90	92	95	101	92	92	93	93	83	83	110	110	122	122	182	186	68	72	58	68	112	116	102	106	88	88	93	93	90	112	105	107	126	128	144	150
70205336	S2-222-	115	115	149	159	86	92	101	101	86	98	93	97	85	85	104	112	128	128	184	184	68	74	?	?	112	112	92	102	82	86	79	93	90	90	101	109	126	126	146	148
70205016	S2-211-	115	119	143	145	86	88	103	103	90	92	93	95	81	83	110	112	122	128	186	186	68	68	58	58	108	108	92	98	88	90	93	93	88	94	119	137	122	128	148	158
70205059	S2-211-	117	131	147	147	88	92	101	103	90	90	93	93	85	93	102	102	120	124	180	188	68	68	60	64	110	114	98	112	82	84	93	93	92	100	111	111	124	124	144	148
70205090	S2-211-	113	135	147	163	94	96	97	109	84	100	93	93	83	85	98	110	120	126	186	188	68	68	62	62	106	112	102	114	78	86	93	95	92	110	101	111	122	122	144	148
70205095	S2-211-	115	127	149	149	90	92	97	105	88	92	93	95	97	99	102	104	116	124	186	186	68	68	56	56	110	138	100	116	78	86	93	93	86	92	115	121	128	130	148	160
70205101	S2-211-	113	129	145	147	84	84	103	109	88	90	93	93	81	89	100	104	124	126	182	190	76	76	56	56	112	134	92	108	82	88	93	93	86	92	105	115	124	124	148	152
70205130	S2-211-	125	129	143	159	88	96	99	103	86	108	93	93	81	83	102	110	118	124	184	184	68	68	56	56	106	116	98	100	84	92	79	93	90	94	103	119	128	130	148	158
70205153	S2-211-	115	125	147	165	88	94	107	107	90	90	89	91	81	85	104	110	120	126	186	196	68	80	56	64	112	118	92	114	82	94	93	93	96	100	107	111	124	128	142	146
70205217	S2-211-	125	125	155	163	92	92	99	109	78	88	91	93	83	91	104	110	120	122	184	192	68	68	58	58	112	112	100	122	82	98	81	93	94	94	103	105	122	128	148	178
70205241	S2-211-	113	113	151	155	86	86	95	99	88	88	95	99	85	85	100	112	120	128	188	194	68	68	66	66	108	120	102	102	82	82	93	93	86	86	103	135	126	128	146	176
70205249	S2-211-	113	113	141	147	90	94	99	101	90	102	83	91	83	89	110	110	122	128	182	184	68	68	58	58	108	120	108	112	82	84	85	93	86	92	113	115	128	128	142	150
70205250	S2-211-	117	117	143	147	88	92	95	103	86	92	93	97	81	87	110	114	122	126	186	186	68	68	56	62	110	110	100	108	80	86	79	93	86	94	111	129	118	128	148	166
70205269	S2-211-	117	123	149	153	86	90	95	95	86	86	93	101	81	81	100	104	120	128	192	194	68	68	62	66	108	110	96	114	82	86	81	101	92	92	117	123	122	122	148	150
70205277	S2-211-	125	125	143	151	92	92	95	107	86	86	93	93	83	83	100	102	120	128	194	194	80	86	58	64	108	108	92	100	84	88	93	93	90	96	115	117	126	128	144	152
70205317	S2-211-	117	133	151	175	84	84	103	103	92	92	93	95	93	93	112	114	124	132	184	188	68	68	58	58	120	122	102	108	88	90	93	109	92	92	101	115	128	130	150	150
70205045	S2-221-	121	131	143	165	84	94	95	103	86	104	93	93	83	83	100	116	120	122	184	186	68	68	58	58	106	110	102	130	88	88	93	93	94	94	105	121	128	128	144	150
70205161	S2-221-	127	127	145	145	86	90	103	107	90	92	91	95	81	87	100	112	120	122	188	192	68	68	56	56	110	118	102	114	84	90	93	93	90	92	107	111	128	130	156	174
70205049	S2-2---	119	125	143	149	90	90	95	101	92	92	93	93	81	87	100	104	122	126	184	198	68	68	56	56	110	116	92	112	80	88	79	85	86	96	111	117	124	128	148	150
70205239	S2-2---	113	115	149	149	80	86	95	97	88	88	91	91	81	95	102	112	120	126	182	192	68	68	58	68	116	118	94	94	86	86	85	93	86	92	111	135	122	124	146	174
70205242	S2-2---	125	125	149	155	92	92	93	103	98	98	93	93	81	83	100	110	120	128	184	184	80	80	64	66	108	110	92	94	80	84	93	93	94	96	109	119	124	126	146	176
70205257	S2-2---	115	115	141	157	88	92	95	103	78	88	95	99	85	93	102	104	124	126	182	186	68	68	58	62	116	122	92	98	78	84	81	93	86	94	103	103	122	128	146	150
70205134	S2-111-	119	119	147	149	96	96	99	103	88	88	89	97	79	81	100	112	122	126	186	200	68	68	56	62	108	122	96	114	78	88	93	93	90	90	111	117	128	128	144	146
70205291	S2-111-	117	129	141	157	84	90	95	101	96	98	93	93	87	87	110	122	124	128	182	190	68	80	60	64	114	124	112	116	82	90	91	95	86	92	111	121	120	122	144	152
70205201	S2-21--	117	127	139	149	88	88	97	107	84	88	85	93	81	87	108	110	126	130	182	188	80	88	60	60	106	108	96	104	82	86	93	93	86	92	113	113	126	126	146	148
70205378	S2-21--	113	133	143	149	84	90	109	109	106	110	93	95	81	81	100	110	110	122	184	188	68	68	56	64	110	112	96	102	90	90	95	107	92	94	107	115	122	128	146	166
70205226	S1-211-	113	113	147	163	94	94	93	103	90	90	93	93	87	89	110	110	124	126	188	188	68	68	58	62	106	120	102	108	84	90	85	93	86	96	117	139	128	128	146	148
70205270	S1-211-	115	119	141	175	88	94	99	109	90	90	83	95	81	83	100	108	126	126	182	192	68	68	58	58	106	108	104	118	82	88	103	105	92	102	109	111	126	128	148	152
70205310	S1-211-	115	131	147	159	88	88	95	109	88	88	95	95	71	81	100	112	122	122	182	190	68	68	56	70	110	128	92	100	88	94	81	91	92	102	101	109	122	126	152	152
70205258	S2-22-2	115	115	145	149	84	94	95	101	100	106	93	95	81	83	112	112	122	126	186	186	68	68	58	58	106	114	106	112	82	86	93	93	92	108	109	113	118	128	148	148
70205354	S?-222-	?	?	?	?	?	?	?	?	?	?	?	?	?	?	?	?	122	126	186	188	68	68	58	66	110	110	92	100	90	102	93	93	96	96	105	109	126	130	146	148
160102001	S1-2---	121	121	145	145	88	90	97	107	90	90	91	93	83	87	100	110	108	124	184	194	68	68	62	68	110	136	92	96	80	84	81	93	94	96	111	111	128	128	146	148
160102016	S1-2---	115	125	145	145	90	110	97	103	90	90	93	95	81	81	110	110	122	122	188	192	68	90	56	56	114	118	114	114	88	88	85	93	86	102	99	105	122	130	150	158
160102018	S1-2---	115	115	141	149	86	88	97	105	88	88	95	97	87	115	110	110	118	120	176	184	68	92	62	62	106	152	92	102	82	86	79	97	94	100	115	117	108	126	150	176
160102059	S1-2---	113	119	149	149	88	94	97	99	86	86	87	93	81	105	100	102	120	122	186	194	96	96	56	60	110	114	96	114	84	86	81	89	86	92	111	135	124	126	158	158
160102119	S1-2---	123	123	149	163	84	88	103	107	88	88	93	95	83	85	102	110	126	128	186	190	68	68	56	64	108	114	106	118	86	86	91	93	86	94	113	113	122	130	142	146
160102123	S1-2---	115	117	141	147	92	94	105	109	90	90	87	87	83	83	110	110	110	126	182	188	68	68	56	56	110	118	96	100	84	88	93	93	94	98	111	113	128	128	146	148
160102002	S2-2---	115	119	149	149	88	92	95	97	88	94	93	97	85	85	110	128	118	122	196	196	68	68	56	56	112	112	96	98	88	90	81	93	86	110	113	171	124	130	148	148
160102003	S2-2---	125	125	151	151	88	90	97	97	84	84	91	93	83	87	102	102	124	124	184	186	68	68	56	62	108	112	92	96	80	86	85	93	94	98	113	115	126	128	146	148
160102004	S2-2---	117	117	143	145	78	90	97	97	82	96	93	95	83	93	100	110	118	126	182	186	68	68	56	62	108	112	102	104	86	88	93	93	94	96	105	121	126	126	146	146
160102005	S2-2---	115	115	143	147	88	92	87	99	86	88	93	93	79	81	100	110	122	124	186	242	82	82	56	66	108	142	96	128	82	82	91	109	92	94	99	109	128	130	144	186
160102006	S2-2---	117	117	147	167	88	92	103	107	86	98	93	93	83	83	110	112	122	132	184	184	68	68	60	62	110	112	100	110	86	106	81	97	86	90	119	133	120	130	146	148
160102007	S2-2---	113	113	161	167	88	90	103	107	90	90	93	95	85	87	100	102	124	126	190	234	68	68	56	62	106	110	102	104	82	82	93	93	86	88	111	113	130	130	144	146
160102008	S2-2---	113	113	143	149	90	92	95	99	88	88	89	91	83	103	104	110	122	122	182	184	68	68	56	62	108	128	92	96	86	86	93	93	98	108	99	121	128	128	148	148
160102011	S2-2---	129	129	149	151	88	94	95	107	96	96	95	95	83	85	104	110	122	124	188	190	68	68	56	60	100	112	92	114	78	82	79	81	90	94	113	113	128	130	148	150
160102012	S2-2---	111	121	145	147	90	90	101	103	88	106	89	97	77	87	100	112	120	124	182	184	68	68	60	62	116	120	92	102	74	74	81	93	92	98	103	105	124	128	144	146
160102013	S2-2---	115	115	149	155	88	90	95	99	90	96	93	93	83	83	112	112	116	120	184	186	68	68	56	56	112	114	98	100	86	86	79	101	92	98	107	129	124	130	144	150
160102015	S2-2---	117	119	145	149	88	92	97	99	90	100	93	93	81	89	100	100	108	122	184	186	68	68	56	56	112	112	108	110	86	88	81	111	86	92	111	121	126	132	150	170
160102017	S2-2---	115	119	147	147	86	88	95	103	88	98	93	95	81	85	110	110	122	124	180	188	68	68	56	60	108	122	100	104	82	86	93	95	90	92	111	113	120	126	144	144
160102021	S2-2---	113	113	145	147	84	88	97	107	86	86	93	93	83	83	104	110	120	122	178	186	68	68	56	60	110	112	104	104	82	84	93	93	86	92	103	115	128	128	144	146
160102022	S2-2---	115	121	143	143	78	88	97	99	84	88	93	95	81	87	100	110	122	122	184	192	68	88	56	72	110	110	108	112	88	88	85	93	92	96	113	113	126	128	144	150
160102023	S2-2---	119	129	143	149	86	90	95	107	84	108	91	95	83	87	102	102	120	124	188	188	68	68	56	62	108	108	92	114	78	86	91	93	98	102	105	115	108	130	142	144
160102024	S2-2---	117	117	143	155	92	94	95	99	78	90	93	93	81	85	110	110	118	124	182	190	68	68	56	60	110	116	92	108	82	84	79	95	86	92	99	127	126	126	146	146
160102025	S2-2---	125	125	141	155	90	92	97	97	88	116	93	93	77	85	100	104	118	122	182	182	68	72	56	56	108	130	102	104	74	92	95	103	92	94	113	115	124	126	144	150
160102027	S2-2---	121	129	145	147	84	90	99	101	82	90	91	91	81	81	104	110	120	120	188	188	68	82	56	56	114	136	92	102	86	88	85	95	92	100	111	125	128	128	142	152
160102031	S2-2---	123	123	149	149	88	110	99	103	86	90	93	93	83	89	100	110	124	124	184	184	68	72	56	60	108	112	100	112	82	90	81	93	90	90	119	119	126	128	148	150
160102038	S2-2---	121	125	147	149	78	94	97	107	88	88	89	95	81	99	106	110	122	124	182	192	68	72	56	56	106	138	94	104	86	96	79	85	94	96	117	119	120	122	146	146
160102039	S2-2---	117	131	141	143	88	98	97	99	88	90	93	99	77	85	100	110	124	126	180	180	68	68	66	66	108	110	92	104	80	82	89	93	94	100	109	111	128	128	146	150
160102042	S2-2---	113	113	143	149	78	94	97	121	90	96	95	97	81	83	100	110	108	120	200	200	68	68	56	66	112	122	92	104	74	84	85	93	92	92	131	131	128	130	144	192
160102046	S2-2---	115	115	145	151	78	90	97	107	94	106	93	93	81	83	104	110	122	122	182	212	68	68	56	68	106	110	96	104	86	86	85	93	90	92	113	139	124	126	146	150
160102048	S2-2---	113	113	143	143	88	94	99	107	88	90	93	99	89	93	110	110	124	124	186	196	76	76	56	56	112	118	100	110	84	88	85	93	92	98	99	105	122	128	144	150
160102050	S2-2---	117	131	137	165	78	86	97	103	88	96	93	95	83	91	104	110	122	126	190	190	68	80	56	68	114	120	92	100	80	90	93	93	90	94	99	105	128	128	144	146
160102053	S2-2---	117	127	143	149	90	90	97	97	88	100	85	93	83	83	110	110	122	126	182	188	76	76	56	62	112	118	100	110	86	88	93	93	92	98	105	115	122	128	144	150
160102056	S2-2---	119	119	151	151	86	90	99	99	90	112	83	91	81	83	110	110	118	130	190	190	82	82	56	64	108	108	96	104	82	86	79	93	86	92	113	117	126	128	144	146
160102058	S2-2---	129	129	143	159	90	94	95	99	84	90	91	95	83	89	98	110	120	124	182	186	68	68	56	56	110	110	100	102	82	86	79	93	92	94	113	123	122	124	140	150
160102064	S2-2---	113	117	149	169	86	92	95	99	88	94	87	93	83	83	102	110	118	124	182	230	68	72	60	68	108	112	92	98	80	80	91	93	90	100	113	121	128	128	144	146
160102069	S2-2---	119	127	151	165	90	92	97	103	90	90	93	99	81	81	100	102	122	124	180	188	72	72	56	66	118	126	98	100	82	86	93	93	92	92	105	117	122	128	140	148
160102074	S2-2---	125	125	141	143	88	88	99	103	88	90	89	93	81	89	100	110	118	124	186	186	68	68	56	56	114	114	92	104	86	88	85	97	98	100	101	113	126	130	148	196
160102076	S2-2---	127	137	149	151	78	92	95	97	90	90	87	93	81	83	100	110	118	124	182	182	68	68	58	58	114	118	92	92	80	90	81	93	90	90	123	125	124	128	144	148
160102079	S2-2---	125	129	145	149	86	88	95	95	88	90	93	95	85	85	104	110	124	126	182	188	68	68	60	70	106	116	100	110	84	86	81	93	90	96	117	151	128	130	144	148
160102080	S2-2---	121	121	153	153	78	88	95	97	88	88	91	95	77	83	110	112	118	120	188	236	68	84	62	62	108	114	100	114	82	86	93	97	94	96	103	119	126	128	148	152
160102085	S2-2---	117	125	155	155	78	84	97	107	88	112	87	91	81	87	102	104	118	134	192	194	68	68	56	56	108	112	98	100	78	86	93	93	86	98	107	113	128	128	146	148
160102090	S2-2---	117	117	145	149	86	86	107	107	86	86	93	95	81	99	110	112	118	130	186	190	68	68	56	80	114	118	96	126	86	88	93	93	90	96	101	111	128	130	148	150
160102095	S2-2---	115	127	145	151	90	94	97	97	100	100	93	93	81	85	110	110	124	124	180	182	68	68	56	68	108	118	92	104	86	88	81	93	94	96	113	117	126	128	144	160
160102101	S2-2---	115	115	149	149	90	94	97	99	92	94	91	93	83	85	100	100	122	122	184	186	68	68	64	64	114	114	100	114	82	88	93	93	100	100	111	113	128	128	144	148
160102103	S2-2---	113	133	153	157	90	90	97	97	86	114	93	93	85	85	102	112	122	130	178	184	68	68	62	64	110	114	96	100	80	86	93	93	94	104	107	109	126	128	146	154
160102107	S2-2---	131	131	145	155	88	92	95	95	86	88	93	95	81	83	100	110	124	126	182	232	68	68	56	56	114	114	92	100	86	88	93	93	86	98	111	141	130	130	142	152
160102110	S2-2---	113	121	147	147	86	88	95	107	88	100	93	95	85	85	104	110	124	126	182	188	68	68	56	56	110	116	100	102	88	88	85	93	86	92	113	119	118	128	146	148
160102010	S2-1---	117	123	141	153	80	92	95	107	88	98	95	95	101	101	102	102	122	124	180	186	68	68	56	58	106	108	92	110	82	86	81	85	92	92	103	107	128	130	144	146
160102044	S2-1---	131	131	145	147	90	94	99	109	88	106	87	93	79	83	102	112	122	126	180	186	68	68	56	56	110	114	98	106	86	88	93	93	92	94	99	103	124	128	150	194
160102055	S2-1---	115	119	147	169	94	94	99	99	88	98	91	91	83	87	102	102	118	122	178	190	68	68	54	56	110	110	112	114	84	86	93	109	96	98	115	123	124	128	168	182
160102057	S2-1---	123	125	151	151	90	90	95	105	92	92	93	93	83	83	106	108	120	120	182	182	68	68	56	56	112	116	92	94	86	88	93	95	86	100	109	119	126	128	144	150
160102061	S2-1---	115	125	153	153	92	94	97	103	90	90	93	93	81	83	106	114	120	122	180	184	68	68	56	68	106	112	92	112	82	84	93	95	86	94	101	119	130	130	154	154
160102078	S2-1---	131	131	153	153	86	96	95	105	82	92	93	93	85	85	102	112	108	122	186	206	68	68	56	56	106	108	100	118	74	90	77	95	92	92	105	109	128	130	142	144
160102032	S--2---	113	133	143	143	88	94	95	101	80	112	93	99	93	99	100	110	128	128	184	184	98	98	56	72	110	116	100	114	82	84	79	111	86	96	113	127	130	130	146	146
160102040	S1-1---	123	125	149	149	80	92	99	105	88	88	93	93	83	87	102	112	120	122	180	194	68	94	62	66	108	118	?	?	80	88	91	93	86	86	109	113	124	128	144	148
160102065	S2-11-1	129	129	149	155	92	94	101	105	88	94	87	89	89	91	104	114	118	126	188	212	?	?	56	60	108	110	100	106	86	86	93	93	92	94	113	113	128	128	142	146
160102071	M2-11-1	115	135	147	157	90	96	105	111	92	92	85	93	81	81	104	106	124	124	178	188	68	84	56	56	106	114	112	114	82	82	93	93	98	100	113	137	128	128	142	150
160102077	S--11-1	115	115	145	149	88	88	97	97	88	88	93	95	81	83	102	102	122	126	188	200	68	68	56	70	112	112	110	110	78	84	93	93	86	102	107	109	128	130	150	168
110306001	M1-11--	117	141	149	151	86	92	87	109	92	100	91	95	91	109	106	112	118	122	182	186	88	90	56	56	114	118	116	120	86	86	81	93	92	94	115	121	126	126	142	146
110306008	M1-11--	133	135	151	153	90	94	105	113	90	100	93	93	81	81	104	112	122	122	178	192	68	72	56	62	106	110	104	116	86	106	93	93	88	98	109	153	122	122	146	152
110306079	M1-11--	115	119	149	151	88	92	105	111	94	96	93	93	81	87	100	112	120	122	178	186	68	82	56	56	110	120	100	102	80	86	85	93	86	94	103	129	128	130	140	150
110306002	S2212-2	115	131	143	145	90	92	97	97	86	90	95	95	85	93	104	112	118	132	184	184	68	68	56	56	112	122	100	102	78	88	93	93	92	92	113	115	128	128	142	142
110306006	S2212-2	117	119	143	145	90	92	97	97	86	94	93	93	85	85	106	112	110	124	180	192	68	68	56	66	108	114	100	100	82	90	93	95	90	92	111	115	126	130	146	146
110306019	S2212-2	115	127	153	161	90	92	97	97	86	92	91	93	81	91	112	112	110	118	180	180	68	68	62	64	112	118	92	104	88	90	93	97	86	92	99	109	124	128	144	148
110306021	S2212-2	119	119	141	143	90	92	97	101	98	98	91	93	83	93	102	112	122	124	188	200	68	68	52	56	108	110	96	96	86	88	93	93	98	100	113	113	124	128	142	148
110306027	S2212-2	117	117	157	159	88	88	97	97	84	90	93	97	91	91	104	126	126	128	182	186	68	68	52	56	110	122	92	96	82	82	79	93	90	90	113	119	122	130	144	152
110306031	S2212-2	119	119	143	145	88	90	97	103	92	96	93	95	91	91	102	102	122	124	182	184	68	68	52	58	108	112	92	100	86	90	85	93	86	86	111	115	126	126	148	150
110306040	S2212-2	119	119	143	145	90	94	97	105	92	96	91	93	81	85	104	106	120	120	182	188	88	88	52	56	108	114	96	96	82	86	93	97	86	98	109	129	126	126	146	154
110306043	S2212-2	127	127	153	159	88	90	105	107	88	88	93	93	81	83	106	106	110	126	184	186	68	68	62	64	108	110	92	96	82	82	91	93	86	90	105	113	122	128	144	150
110306044	S2212-2	117	121	143	159	90	96	97	97	86	92	93	93	87	87	102	106	120	120	188	190	68	68	62	64	108	120	94	96	84	86	85	95	92	94	109	109	126	130	146	146
110306048	S2212-2	107	117	153	159	88	90	99	103	92	104	91	93	87	91	112	114	118	122	182	188	68	68	56	56	110	110	120	124	86	88	93	93	96	96	111	119	126	128	140	148
110306053	S2212-2	119	123	159	159	90	90	103	105	90	98	93	95	85	85	102	106	122	128	188	192	68	68	56	74	108	116	98	104	88	108	85	93	90	90	101	115	122	126	146	146
110306057	S2212-2	121	121	151	169	90	96	97	97	86	108	93	93	83	85	106	112	122	124	184	184	68	68	62	64	106	110	98	104	78	82	93	93	90	96	111	113	108	128	142	146
110306062	S2212-2	115	119	151	153	88	92	97	107	86	100	93	95	83	89	102	102	116	124	184	206	68	68	56	56	108	110	98	102	82	88	81	95	86	98	99	113	128	130	144	146
110306064	S2212-2	115	119	161	167	88	90	97	97	88	90	93	95	83	91	102	112	122	130	178	194	68	68	52	56	112	114	96	122	88	106	93	95	90	92	105	117	124	130	148	150
110306071	S2212-2	115	127	143	145	80	86	97	97	90	92	93	93	83	83	100	100	122	128	180	190	68	80	62	62	110	112	114	118	84	86	93	95	86	94	99	115	126	128	140	148
110306073	S2212-2	125	125	145	149	92	96	97	99	86	90	93	93	81	83	104	106	124	128	190	206	68	68	56	62	110	116	108	118	86	86	93	97	86	102	113	113	124	126	144	148
110306075	S2212-2	125	125	145	145	90	90	97	97	88	92	93	95	87	93	102	104	126	126	198	228	68	68	64	64	106	112	100	110	80	86	79	81	90	92	111	131	128	130	144	146
110306078	S2212-2	119	129	143	145	86	92	97	97	86	90	93	93	83	89	102	106	126	128	180	186	68	68	56	64	108	114	100	126	92	92	93	95	92	94	109	111	128	130	152	154
110306086	S2212-2	123	123	145	149	84	90	97	97	88	90	91	93	93	93	112	114	124	124	194	206	68	68	56	70	114	114	94	104	80	82	81	113	100	118	105	109	122	128	146	146
110306105	S2212-2	119	119	141	153	90	96	99	105	88	88	93	93	85	85	102	106	110	122	186	192	68	68	56	56	106	118	92	102	84	84	91	93	92	112	123	123	126	128	146	148
110306108	S2212-2	125	125	143	145	90	90	99	99	88	88	93	93	83	91	114	114	122	124	182	188	68	68	62	64	108	116	100	110	82	82	85	93	92	92	117	117	124	128	152	152
110306118	S2212-2	119	119	153	161	88	88	97	97	90	92	93	95	89	89	102	112	122	126	180	192	68	68	56	64	108	114	96	102	82	112	93	93	86	88	113	141	126	128	148	176
110306120	S2212-2	117	125	145	159	90	92	97	97	88	94	93	93	83	83	104	116	122	122	192	198	68	88	56	62	108	110	92	104	82	82	97	105	90	90	107	119	124	128	146	152
110306121	S2212-2	115	125	145	145	94	92	97	97	84	86	95	97	83	93	106	106	124	126	188	188	68	68	56	72	108	116	98	102	86	88	85	95	86	94	103	117	124	128	144	146
110306003	S1-2---	115	119	145	153	90	92	95	99	88	92	95	97	81	83	112	114	122	128	182	184	68	72	56	64	114	118	92	108	86	88	93	97	92	92	107	111	114	124	150	152
110306004	M2-22--	115	117	149	151	92	94	97	105	88	106	93	93	85	85	100	112	122	126	186	194	68	84	56	56	108	110	94	94	82	86	93	119	92	92	107	109	124	128	150	152
110306028	M2-22--	115	115	147	151	90	96	107	113	88	92	91	91	85	101	112	112	118	122	178	192	80	86	62	64	108	114	92	114	86	86	93	93	94	96	111	117	126	132	146	148
110306051	M2-22--	119	123	147	153	90	92	103	109	88	90	91	93	81	83	104	104	118	118	186	194	68	68	64	66	106	134	100	114	82	88	93	93	88	102	117	121	128	128	146	148
110306009	M2----1	123	123	147	151	90	98	97	101	86	88	91	91	81	91	104	112	122	124	182	182	68	72	64	66	108	122	96	100	86	92	93	93	88	90	107	111	128	130	148	148
110306063	M2----1	127	135	147	149	88	90	97	105	88	100	93	93	81	87	104	112	116	118	186	188	72	72	56	62	108	108	100	100	82	86	79	81	86	90	107	107	124	130	148	150
110306128	M2----1	135	135	151	155	86	94	97	101	88	104	91	97	89	91	106	112	118	122	182	198	68	82	56	62	108	116	94	100	78	84	93	93	86	86	119	119	130	132	146	148
110306012	M1----2	123	123	149	153	92	94	99	99	90	112	91	93	81	89	106	112	120	122	194	202	68	90	62	64	108	118	92	100	80	82	93	97	90	96	109	111	122	128	146	148
110306015	M2-11-1	135	135	147	161	86	86	97	109	88	90	91	91	87	87	106	112	122	128	186	186	68	72	62	62	108	112	110	112	88	108	79	93	86	88	99	125	128	130	150	150
110306026	M2-11-1	135	135	145	147	86	90	?	?	88	88	?	?	?	?	?	?	118	130	182	186	68	68	56	62	108	140	92	100	86	92	93	93	86	94	113	119	126	130	144	166
110306033	M2-11-1	119	123	149	153	90	94	97	97	88	96	93	93	107	107	102	112	124	124	180	182	74	78	52	58	110	110	100	102	82	84	93	107	92	98	103	111	130	130	142	146
110306039	M2-11-1	121	123	147	151	90	90	97	111	96	100	91	91	77	89	100	112	124	126	186	186	78	78	58	62	108	110	96	98	80	90	73	79	92	92	113	115	126	130	150	150
110306045	M2-11-1	123	129	149	151	92	96	97	105	88	98	93	94	85	87	104	106	118	124	184	186	68	68	56	64	114	114	100	104	86	86	73	93	90	92	121	129	128	132	146	150
110306049	M2-11-1	119	119	151	153	86	92	97	113	84	88	93	99	81	87	112	112	120	126	176	186	68	68	52	56	108	114	102	114	82	82	97	97	86	106	113	123	128	130	148	150
110306074	M2-11-1	121	125	149	151	90	90	97	109	84	88	91	93	87	93	104	106	122	126	174	194	84	90	56	64	110	112	114	120	84	86	85	93	90	102	113	121	128	128	146	148
110306096	M2-11-1	129	129	149	151	96	96	97	107	88	88	91	93	81	81	112	112	120	122	186	248	68	72	56	60	108	112	102	110	80	82	93	93	86	98	113	123	128	130	152	154
110306016	S2-2---	115	115	147	153	88	92	95	105	92	92	91	93	83	89	112	122	122	124	180	184	68	68	56	68	110	114	100	100	78	86	93	99	90	120	109	119	128	130	144	152
110306066	S2-2---	115	119	145	151	80	92	?	?	90	90	?	?	?	?	?	?	120	122	184	184	68	68	56	72	106	112	92	98	82	82	81	91	86	92	99	119	126	128	144	144
110306080	S2-2---	119	119	147	153	96	96	99	115	88	88	93	93	79	85	112	114	120	124	188	194	72	90	56	64	106	108	102	130	80	86	93	109	94	96	105	111	126	126	148	156
110306084	S2-2---	117	119	147	153	90	94	101	105	88	106	93	93	81	83	102	122	122	124	190	190	68	76	56	68	110	112	100	110	82	86	85	93	86	86	111	127	120	126	140	150
110306106	S2-2---	127	129	153	169	88	90	97	109	92	98	93	95	81	85	102	106	124	128	186	230	68	68	56	60	110	112	94	100	78	82	93	93	90	92	99	115	126	128	146	154
110306111	S2-2---	119	123	147	147	92	92	95	97	92	114	91	93	81	81	104	112	120	126	192	202	68	68	56	56	108	110	102	102	88	88	85	93	94	94	113	113	128	130	148	150
110306131	S2-2---	117	117	153	159	86	86	97	111	90	92	91	93	81	83	112	114	118	124	182	186	68	68	64	68	106	108	98	112	90	90	81	85	94	94	107	111	126	128	146	154
110306018	S2211-1	119	119	145	149	88	90	97	97	88	88	93	93	83	83	104	106	122	124	188	192	68	68	56	64	112	114	102	110	82	86	81	93	86	94	113	113	124	126	146	148
110306107	S2211-1	125	125	143	145	90	92	97	101	78	86	93	93	83	91	112	114	118	132	180	184	68	88	56	64	108	112	96	112	86	88	93	95	86	90	115	121	128	128	144	144
110306022	S2-111-	117	123	145	153	90	92	97	103	86	86	93	95	91	91	102	112	112	126	182	186	68	68	62	64	108	108	100	104	78	82	93	95	94	98	111	113	108	118	144	148
110306023	M22-2-2	121	121	145	147	86	92	?	?	86	90	?	?	?	?	?	?	120	120	184	204	72	72	52	56	108	118	100	100	82	82	93	97	90	92	101	135	128	130	148	148
110306024	S2222-2	123	125	145	155	90	92	?	?	88	92	?	?	?	?	?	?	110	126	182	184	68	68	56	66	106	108	100	110	84	86	93	93	86	90	113	117	128	128	144	152
110306037	S2222-2	115	119	143	163	90	96	?	?	86	92	?	?	?	?	?	?	118	124	180	244	88	88	64	68	108	114	100	118	88	88	85	93	86	90	119	119	122	128	150	164
110306052	S2222-2	115	125	145	165	90	92	97	97	88	94	93	93	83	83	112	114	110	128	180	196	68	68	56	56	108	112	96	110	82	86	95	95	96	96	113	117	126	128	144	146
110306065	S2222-2	119	119	151	161	88	90	97	97	86	102	91	93	87	95	104	104	118	130	200	212	72	72	62	66	106	108	100	114	82	86	91	93	92	92	101	111	120	130	140	146
110306068	S2222-2	115	119	141	143	88	96	97	97	88	96	93	97	85	91	102	112	118	122	188	192	90	90	64	66	116	118	100	102	84	88	81	93	86	92	103	105	122	128	150	156
110306077	S2222-2	115	115	145	161	90	90	97	97	88	92	93	93	81	83	112	112	110	124	184	188	68	68	56	56	108	116	98	104	86	92	93	97	100	100	111	113	128	128	144	162
110306091	S2222-2	115	119	143	159	90	90	97	97	82	92	93	93	93	93	104	130	118	122	186	188	68	68	56	66	108	110	96	104	80	86	93	95	96	110	103	111	122	122	144	186
110306029	S22-2-2	119	119	143	159	90	90	97	97	90	92	91	95	87	89	112	112	122	138	180	182	68	68	52	56	108	110	94	100	86	86	93	99	98	98	101	117	126	128	148	174
110306030	S22-2-2	117	127	145	149	88	98	97	97	88	102	93	93	83	91	112	114	124	124	180	186	68	88	52	56	108	114	110	112	86	86	81	81	86	98	111	115	126	128	144	148
110306041	S22-2-2	111	119	143	167	88	88	97	99	88	92	91	93	79	91	106	112	124	128	188	192	68	68	56	62	108	114	98	100	82	88	95	95	92	96	105	111	108	124	144	146
110306050	S22-2-2	111	119	157	159	96	100	97	105	86	88	91	91	79	87	112	112	122	128	182	190	68	68	64	70	108	112	100	112	82	94	93	97	90	90	101	117	126	128	146	158
110306059	S22-2-2	115	125	143	145	90	92	97	97	86	88	93	93	81	93	112	112	126	128	180	194	68	68	56	66	108	108	98	98	82	86	93	97	94	96	111	139	120	130	144	148
110306087	S22-2-2	125	125	143	145	88	90	?	?	88	92	?	?	?	?	?	?	124	126	186	190	68	68	56	62	116	116	110	114	80	88	79	95	90	94	113	115	126	130	144	180
110306088	S22-2-2	123	127	145	159	80	98	97	97	88	92	93	93	85	85	104	104	122	122	184	188	68	68	56	64	112	116	100	102	82	82	79	95	86	96	117	121	124	126	146	166
110306099	S22-2-2	119	119	153	159	90	90	97	99	80	88	91	95	85	85	112	112	120	124	182	186	68	68	56	56	112	116	92	98	80	110	79	85	90	92	99	121	122	128	152	154
110306114	S22-2-2	119	119	143	145	92	96	97	97	88	96	93	93	85	91	104	112	126	128	170	188	82	82	56	64	108	114	96	126	86	88	93	97	90	96	107	111	124	126	146	154
110306116	S22-2-2	121	121	157	159	88	98	97	103	78	90	93	95	93	93	112	114	122	122	184	192	68	68	56	56	108	116	96	96	78	82	85	91	86	92	111	115	122	128	146	192
110306123	S22-2-2	111	121	143	143	88	94	97	99	90	90	93	93	83	89	112	112	122	124	180	186	68	68	56	56	116	120	96	100	86	88	93	97	86	96	99	137	126	126	148	164
110306126	S22-2-2	119	121	145	145	80	90	97	99	88	92	93	93	79	91	112	112	124	132	192	192	68	68	56	66	112	114	114	116	84	96	79	93	94	100	103	105	122	126	146	146
110306127	S22-2-2	117	117	143	161	88	90	97	99	86	90	93	95	83	83	112	112	122	126	186	202	68	68	64	64	112	118	94	100	88	92	93	97	92	92	113	115	128	130	146	146
110306129	S22-2-2	121	121	147	153	90	92	97	99	86	106	93	93	91	95	98	104	124	124	184	192	82	82	56	62	108	112	92	92	82	88	93	97	86	94	109	121	128	130	144	146
110306130	S22-2-2	119	127	143	143	88	94	97	99	90	92	93	93	83	87	102	104	118	128	186	202	68	88	56	62	108	108	92	94	82	82	93	93	98	110	117	117	122	126	148	168
110306132	S22-2-2	121	121	141	159	88	90	105	105	90	98	93	95	83	87	112	112	126	128	180	182	68	68	56	56	106	110	94	118	82	86	93	93	86	94	113	113	122	128	148	150
110306038	S2-11-1	119	127	143	145	90	92	97	97	88	92	93	97	85	91	104	112	120	124	182	186	68	68	64	72	110	116	110	114	78	90	91	93	94	96	103	113	108	128	148	158
110306070	S2-11-1	119	121	145	147	80	90	97	99	92	100	93	93	81	85	102	112	118	124	184	212	68	68	56	66	108	114	102	116	82	86	93	95	92	94	103	103	128	128	144	150
110306046	M2-11--	117	121	147	149	94	94	?	?	92	102	?	?	?	?	?	?	122	124	192	196	68	82	56	62	112	112	92	104	82	84	85	93	92	98	113	143	124	126	144	148
110306072	M2-11--	133	133	151	153	92	92	109	111	92	94	87	87	81	85	112	112	122	122	178	188	68	78	56	66	118	136	100	102	86	86	93	93	92	102	107	109	126	128	148	150
110306097	M2-11--	117	117	145	145	90	94	111	117	90	96	91	97	85	87	106	112	122	126	182	188	68	86	56	62	108	108	104	108	82	86	85	93	86	96	109	113	128	128	148	150
110306102	M2-11--	119	129	149	149	94	98	103	105	82	88	93	95	81	89	106	112	120	120	176	184	72	80	62	74	110	112	92	122	82	86	79	93	92	94	113	113	128	128	140	176
110306119	M2-11--	121	121	149	151	86	94	105	105	90	98	87	91	81	87	106	126	116	120	186	188	68	68	56	64	106	112	92	104	78	80	85	93	90	92	111	129	126	128	142	150
110306047	S1111-1	121	121	147	153	94	94	97	105	88	88	91	95	83	85	102	106	122	122	184	184	68	68	64	66	108	110	114	120	82	96	81	93	92	92	105	113	126	128	144	146
110306054	S1-1---	123	123	153	171	88	90	?	?	86	86	?	?	?	?	?	?	120	122	184	200	68	68	56	56	110	114	92	102	86	88	81	91	94	100	109	119	126	130	146	148
110306055	M2-21-1	117	117	147	151	86	86	97	117	86	100	91	91	85	91	106	112	122	124	182	192	72	72	56	62	110	114	94	100	82	86	93	95	96	116	103	113	130	130	148	150
110306069	M2-21--	115	127	147	149	86	92	117	123	92	92	91	93	85	89	100	106	124	124	186	186	78	84	56	62	110	114	108	118	82	82	85	93	86	86	113	129	118	122	148	152
110306122	M2-21--	117	123	149	151	90	90	107	107	88	92	91	93	85	87	106	114	122	124	186	198	68	68	56	62	114	124	94	102	88	88	93	93	90	92	115	117	126	130	148	152
110306100	M2-----	131	139	149	149	90	94	107	111	90	94	91	93	85	89	100	114	124	126	186	190	68	72	52	56	108	110	92	100	80	84	93	93	92	92	107	113	128	130	148	150
110306124	M2-111-	135	135	147	149	86	94	105	107	88	96	93	97	77	85	100	112	122	122	186	194	68	84	56	56	110	112	104	114	86	86	85	93	86	100	105	133	126	128	146	146
20405003	S2212-2	113	113	141	149	86	92	97	97	86	88	93	95	77	87	110	110	122	124	184	194	68	88	56	68	110	112	96	100	82	90	93	93	90	90	103	117	128	128	144	166
20405026	S2212-2	117	119	141	141	92	94	97	103	78	90	93	93	81	85	108	110	120	126	188	206	68	68	66	68	110	114	102	114	86	86	93	97	86	92	111	117	126	128	148	160
20405028	S2212-2	115	129	149	165	78	92	97	97	94	94	93	97	83	91	104	112	120	136	184	186	68	68	56	62	112	112	102	102	82	86	93	107	86	86	113	113	128	128	148	150
20405034	S2212-2	125	125	141	153	88	94	99	103	86	90	93	93	85	87	110	110	120	126	182	182	68	68	62	76	108	112	94	96	86	94	91	93	86	98	115	115	122	128	150	156
20405035	S2212-2	113	115	141	155	90	110	97	97	88	92	93	93	89	89	102	110	126	130	184	188	68	78	56	56	108	110	96	100	90	90	93	95	86	90	115	115	128	130	142	146
20405041	S2212-2	115	119	139	149	86	94	101	103	90	90	93	93	83	91	100	102	124	126	182	186	68	68	56	56	108	116	98	102	82	86	95	95	92	98	111	111	126	126	148	150
20405048	S2212-2	117	117	141	159	88	94	97	97	78	96	93	93	83	89	110	110	122	124	184	188	68	68	56	76	108	124	96	96	82	86	81	93	94	96	107	113	128	130	142	152
20405055	S2212-2	125	125	153	157	88	90	97	97	98	104	95	95	77	93	112	112	122	122	180	188	68	68	56	64	120	138	96	116	84	90	93	99	90	98	113	113	122	126	144	146
20405065	S2212-2	117	117	139	141	88	90	97	97	90	90	93	93	83	83	102	110	122	124	182	186	68	68	56	72	110	110	98	100	86	90	95	95	86	86	113	117	128	128	148	166
20405072	S2212-2	117	117	139	139	84	84	97	97	80	90	93	93	83	83	110	110	122	126	182	192	68	68	54	60	108	108	92	108	82	86	93	95	90	106	103	113	128	128	148	150
20405075	S2212-2	115	115	139	141	90	90	97	97	88	98	91	93	83	91	110	112	122	122	182	184	68	82	56	62	108	110	106	118	78	86	85	95	94	94	111	127	122	126	150	176
20405080	S2212-2	123	123	147	151	78	88	95	97	84	102	93	95	81	85	112	140	114	126	184	192	68	68	56	56	108	110	110	116	82	88	95	95	92	96	103	111	128	128	146	148
20405084	S2212-2	117	117	141	147	88	88	97	97	88	90	93	97	91	91	104	120	122	128	188	192	82	82	54	62	108	110	104	110	86	86	85	93	96	98	109	115	126	128	150	164
20405089	S2212-2	125	125	141	151	88	90	97	101	90	96	93	95	85	91	110	110	124	124	180	192	68	68	68	78	108	126	100	114	82	82	93	99	94	110	111	119	126	130	146	146
20405090	S2212-2	115	119	141	149	88	88	97	97	88	96	93	93	77	81	102	128	126	128	180	184	68	68	56	68	110	118	100	108	80	86	81	93	86	96	105	109	124	128	144	148
20405102	S2212-2	117	117	149	159	90	96	97	101	86	86	93	99	91	93	110	110	120	130	184	186	68	68	56	56	108	108	96	98	86	86	93	93	98	106	111	111	126	128	154	156
20405104	S2212-2	119	123	141	157	92	94	97	103	88	90	93	93	91	99	110	110	124	130	186	188	68	68	64	64	110	118	100	108	76	82	85	97	86	98	103	111	126	126	148	150
20405110	S2212-2	113	113	141	151	88	88	97	101	92	92	93	93	91	91	100	100	122	128	170	182	68	68	56	56	108	120	98	98	78	96	93	93	86	90	103	145	128	128	146	148
20406017	S2212-2	121	129	149	159	88	96	79	97	88	96	93	95	81	83	102	102	120	128	182	194	68	76	52	56	106	118	92	92	82	86	93	95	90	94	101	103	128	128	148	162
20406037	S2212-2	119	127	141	161	90	90	97	101	90	100	93	95	83	93	102	114	124	126	182	186	68	68	56	70	108	114	92	102	82	90	91	97	92	112	105	115	124	126	144	144
20406103	S2212-2	129	129	145	145	80	80	97	99	90	90	89	93	83	89	100	100	122	124	182	188	80	80	56	64	110	114	104	114	84	84	91	97	86	92	103	105	122	128	142	154
20406108	S2212-2	125	125	145	145	88	90	97	97	88	88	93	93	79	85	102	112	118	122	176	186	78	78	52	58	110	116	100	118	88	88	93	95	86	94	109	113	128	128	148	150
20405005	S22-2-2	117	117	141	141	78	88	97	97	84	100	93	95	79	91	100	110	122	126	184	186	68	68	58	58	108	116	92	98	82	84	85	97	94	96	109	113	122	126	146	150
20405012	S22-2-2	113	119	141	151	88	90	97	101	86	92	93	95	81	91	102	110	124	124	180	184	68	68	56	56	108	112	98	100	82	104	95	97	86	92	111	111	128	130	144	150
20405020	S22-2-2	117	117	141	151	88	90	97	97	88	92	93	95	77	77	102	102	124	126	188	212	68	68	62	64	110	118	92	102	84	90	79	93	86	96	103	127	126	128	148	150
20405038	S22-2-2	117	127	141	153	86	90	97	105	86	90	91	93	85	87	104	114	124	128	182	186	68	68	56	78	108	118	94	100	84	86	93	97	92	96	103	107	128	130	148	150
20405042	S22-2-2	117	127	153	157	86	92	97	103	88	98	93	93	83	91	110	114	124	134	188	192	68	68	62	66	108	118	94	94	82	84	95	95	88	114	111	111	128	128	146	148
20405043	S22-2-2	115	125	147	159	88	90	97	97	88	108	91	93	85	91	102	146	122	130	182	188	68	68	62	68	108	108	102	106	82	86	85	93	112	120	107	127	124	128	144	150
20405044	S22-2-2	115	115	141	159	88	90	97	103	82	86	93	93	91	93	102	104	120	120	190	190	68	68	56	68	110	112	102	108	80	88	93	93	92	92	113	113	126	128	142	150
20405066	S22-2-2	117	117	141	157	88	90	97	97	86	96	93	93	87	91	104	110	120	126	192	194	68	68	56	60	108	110	94	100	84	86	93	97	86	92	119	127	128	130	148	150
20405074	S22-2-2	123	125	139	139	78	88	97	105	92	92	93	93	85	85	102	112	122	126	180	188	68	82	56	64	108	118	102	106	82	90	93	93	90	92	113	113	126	128	144	148
20405098	S22-2-2	115	117	141	159	88	90	97	97	88	92	93	95	81	91	110	110	118	122	188	194	68	68	56	64	112	118	94	104	86	86	79	95	88	92	99	113	118	128	144	146
20405101	S22-2-2	125	125	141	157	88	88	97	99	88	94	93	93	77	91	102	112	118	124	186	186	68	68	56	74	110	110	102	106	82	88	85	93	94	98	103	103	122	126	144	148
20405106	S22-2-2	119	119	141	149	90	94	97	99	84	90	93	93	81	93	100	104	122	126	188	192	68	68	56	56	106	108	100	102	84	86	79	91	90	92	111	119	120	124	144	148
20405111	S22-2-2	117	117	141	145	88	96	97	101	86	88	93	95	81	91	104	110	124	128	182	186	68	68	54	60	108	108	96	102	82	82	81	97	92	92	109	109	124	128	152	174
20405006	S2--1-1	115	123	149	155	88	90	97	97	86	86	93	95	83	93	102	114	124	124	182	184	68	68	56	62	108	108	100	108	90	90	85	85	92	104	115	121	124	130	144	150
20405052	S2--1-1	115	121	145	145	92	96	97	115	88	90	93	97	85	85	100	100	120	122	188	194	68	68	56	62	116	130	100	108	84	84	79	95	86	90	107	111	108	128	140	148
20406008	S2--1-1	125	125	145	149	86	94	97	99	88	88	93	95	91	91	102	114	118	124	188	192	68	68	56	56	110	122	92	104	86	88	85	99	92	94	107	135	124	130	146	148
20405007	S1-2---	113	137	143	147	88	90	97	107	90	90	93	93	81	85	102	104	124	124	182	184	68	72	56	56	106	118	92	102	80	88	85	97	86	94	103	113	126	130	148	150
20405018	S1-2---	113	119	147	155	84	88	95	97	84	84	93	93	81	81	110	110	120	124	182	188	68	76	56	56	110	112	92	98	82	84	93	93	90	94	107	127	120	128	144	146
20405032	S1-2---	115	119	151	155	88	88	95	97	88	88	93	93	79	83	110	128	120	122	186	186	68	68	60	62	112	112	92	118	82	90	79	85	92	94	105	113	126	128	140	144
20405036	S1-2---	117	117	143	149	86	86	97	107	86	90	91	99	81	83	98	102	122	126	190	194	68	68	56	62	112	116	112	122	86	86	79	79	90	92	103	119	108	126	146	148
20405049	S1-2---	125	125	141	143	88	92	99	107	88	88	83	95	77	93	110	110	120	120	180	180	68	86	56	62	120	128	92	110	86	86	85	93	94	94	113	115	128	132	146	152
20405058	S1-2---	113	113	147	169	92	92	99	101	96	96	93	93	71	79	110	110	124	126	186	188	68	68	56	56	112	112	96	102	84	88	79	93	88	92	109	111	130	130	194	196
20405078	S1-2---	121	121	141	149	88	92	97	97	78	96	93	93	83	83	110	112	126	130	186	186	68	68	56	64	110	120	104	104	78	110	93	95	90	90	111	111	126	128	150	154
20405081	S1-2---	119	119	139	149	86	88	97	99	88	90	95	95	85	93	110	110	110	126	186	192	68	68	56	56	110	112	100	100	78	82	93	97	92	108	109	115	124	124	150	154
20405082	S1-2---	115	115	145	165	86	88	103	103	108	108	93	93	85	89	110	112	122	124	184	212	68	76	56	56	112	112	92	102	86	88	79	85	94	106	109	113	128	130	144	146
20405093	S1-2---	113	119	145	149	78	88	97	97	86	86	93	93	87	91	102	108	122	124	198	234	68	68	56	62	110	132	92	92	86	90	91	93	92	94	99	123	128	130	144	152
20406013	S1-2---	113	119	151	151	90	96	95	99	92	92	87	95	81	83	102	112	124	124	206	220	68	68	56	64	108	108	92	122	80	82	91	109	90	96	109	113	124	126	140	146
20406016	S1-2---	119	123	149	149	88	96	97	99	88	88	93	93	83	103	102	126	118	126	176	188	68	68	52	56	110	128	92	100	82	86	85	93	86	86	109	111	126	126	146	146
20406031	S1-2---	119	119	151	151	90	90	103	105	90	90	93	93	81	83	106	112	118	126	186	192	68	68	56	80	108	108	100	104	82	88	91	93	94	94	111	113	124	126	146	158
20406102	S1-2---	119	119	151	159	88	88	95	105	82	82	93	95	81	85	106	112	124	124	194	196	68	68	52	56	114	132	96	100	84	88	85	93	90	92	105	111	128	130	140	148
20405011	S2-2---	119	125	145	159	94	94	97	97	86	98	93	93	83	85	100	102	124	124	188	192	68	68	62	74	108	112	100	102	86	90	93	93	92	96	111	119	120	124	148	150
20405014	S2-2---	121	121	145	147	88	90	99	105	88	90	93	93	83	89	104	104	112	126	184	184	68	68	56	56	108	118	92	92	82	82	93	93	94	106	101	111	128	128	146	148
20405025	S2-2---	119	125	141	145	78	88	95	105	88	104	93	93	79	83	104	110	122	126	182	190	68	68	62	62	120	120	90	100	80	82	85	93	94	94	103	111	124	124	148	154
20405031	S2-2---	113	113	141	141	86	96	97	101	88	92	93	95	85	85	110	110	122	122	182	210	68	68	56	56	108	126	100	100	78	86	95	97	88	92	101	115	120	128	146	146
20405047	S2-2---	113	113	147	159	88	90	99	99	86	86	91	93	81	81	102	110	124	126	182	194	68	68	56	62	116	122	104	110	82	90	93	93	102	102	115	121	128	134	146	146
20405050	S2-2---	119	119	149	151	78	88	95	99	88	88	93	95	79	83	100	110	118	124	188	190	68	68	52	56	114	120	92	92	80	88	85	93	92	98	113	115	122	128	146	146
20405057	S2-2---	113	119	145	149	92	92	95	97	86	94	89	93	81	83	100	110	122	128	186	186	68	68	62	64	116	120	96	100	90	94	79	93	92	96	125	159	128	128	148	148
20405079	S2-2---	113	115	149	165	84	94	95	105	88	88	95	95	81	85	102	110	118	126	180	186	68	68	54	56	112	138	92	100	84	88	81	93	84	92	105	117	128	128	154	174
20405095	S2-2---	113	119	149	151	92	98	97	105	78	94	93	93	83	85	100	110	122	126	186	186	68	76	56	56	110	134	110	128	88	90	89	93	86	92	99	117	128	130	146	166
20406012	S2-2---	117	117	153	159	86	90	99	109	86	86	91	93	81	89	102	112	110	124	188	190	68	68	56	62	110	114	96	100	82	84	93	93	96	100	107	111	120	126	150	154
20406117	S2-2---	129	129	153	153	90	90	97	109	88	98	93	95	81	85	112	112	124	126	192	210	68	80	56	66	108	110	92	110	80	102	85	93	92	92	111	111	122	126	160	170
20405013	S2-11-1	117	117	143	147	88	90	97	97	86	92	93	93	85	93	100	102	126	128	180	192	68	68	56	78	108	110	94	108	82	82	81	93	90	116	111	111	118	126	146	154
20405021	S2-11-1	117	119	143	159	84	86	97	109	88	90	95	97	81	85	100	110	120	124	186	194	68	68	52	56	120	130	90	98	82	90	93	95	86	90	113	141	126	130	152	152
20405022	S2-11-1	115	125	147	149	88	94	97	99	88	110	93	97	83	83	100	110	124	126	190	192	68	68	56	56	108	112	98	100	82	86	79	93	92	94	107	111	108	124	146	152
20405085	S2-11-1	111	119	143	145	88	90	97	97	84	92	89	101	71	83	104	110	118	124	182	192	68	68	56	68	108	110	96	122	78	82	93	93	86	90	105	111	128	130	146	150
20405097	S2-11-1	113	119	149	171	88	96	97	99	88	90	91	93	85	89	100	124	122	124	194	194	68	68	54	56	108	112	96	98	80	84	93	105	88	94	111	139	128	128	144	150
20405015	S1111-1	119	119	151	167	86	92	97	97	86	86	93	93	83	91	102	104	120	126	186	206	68	68	66	66	112	116	102	108	82	86	93	93	86	88	107	113	102	130	146	150
20405016	S2-1---	119	119	145	165	86	92	103	107	98	98	93	97	81	83	102	110	120	122	186	188	68	68	56	68	110	116	98	108	82	86	89	99	90	96	105	111	126	130	154	174
20405062	S2-1---	117	125	149	151	92	94	113	113	78	96	93	95	83	85	100	102	122	124	182	186	68	68	56	66	108	112	92	92	86	90	93	93	88	92	103	113	128	128	144	148
20406029	S2-1---	123	125	145	155	90	92	97	99	88	100	93	93	83	85	114	124	126	130	188	194	68	76	52	56	114	116	94	98	78	86	93	93	86	114	109	125	128	128	144	144
20406129	S2-1---	119	119	145	145	88	96	97	105	82	88	95	95	83	83	112	112	124	126	182	184	72	72	58	58	106	118	100	100	84	96	93	103	86	94	111	111	128	128	146	164
20405027	S1-1---	113	113	141	149	90	94	97	97	84	88	93	93	83	93	100	110	120	124	182	186	68	68	62	64	106	112	96	114	84	86	95	97	92	96	105	111	128	128	146	152
20406105	S1-1---	115	115	149	155	80	90	95	105	86	86	89	95	85	85	112	112	122	122	184	194	68	68	52	56	108	116	100	102	82	82	95	95	92	92	113	137	126	126	150	168
20405029	S2-21-1	119	119	141	141	90	92	97	97	88	88	93	93	91	91	102	110	120	124	182	184	68	68	56	62	108	138	96	102	90	90	93	97	90	94	115	121	126	128	146	150
20405060	S2-21-1	119	119	149	159	88	88	99	103	88	88	93	93	83	85	108	108	114	126	182	184	68	68	56	62	112	112	100	114	78	90	85	93	90	90	113	113	128	130	152	152
20405045	S221111	123	123	159	159	86	88	97	99	86	100	93	93	83	95	102	112	120	122	184	184	68	68	56	64	110	118	98	116	76	82	91	93	94	94	119	119	126	128	148	150
20405053	S2--2-2	113	113	145	149	84	88	97	97	88	90	93	99	83	85	104	104	124	124	188	188	68	68	56	56	108	120	94	94	82	90	93	93	92	92	109	119	126	128	142	160
20405059	S1-21-1	119	125	149	159	90	90	97	123	88	88	97	97	81	85	104	126	122	122	202	202	68	68	56	66	110	110	100	102	86	90	79	85	102	102	117	117	128	128	144	144
20405061	S2222-2	119	123	141	163	88	88	97	97	88	88	93	93	91	91	110	110	122	124	182	182	68	68	56	56	106	116	98	112	82	90	81	93	92	96	103	117	126	128	146	156
20405088	S2222-2	113	113	141	159	90	90	97	97	90	106	93	93	83	89	110	110	126	128	180	192	68	68	54	62	114	116	94	102	86	86	93	93	96	98	115	121	128	128	146	146
20405108	S2222-2	115	119	139	149	86	94	97	97	88	88	93	93	85	93	98	100	120	126	182	186	68	80	56	70	104	110	96	122	84	86	93	93	86	120	99	115	124	128	140	148
20406024	S2222-2	115	115	143	157	90	94	97	105	80	80	91	91	91	91	116	116	122	122	180	182	68	68	52	56	112	112	98	100	86	112	95	97	90	90	117	117	120	130	150	150
20405112	S2-----	113	113	143	143	88	94	97	97	88	100	93	95	83	83	110	110	112	138	186	190	68	68	56	56	116	122	100	102	86	88	79	93	98	98	111	113	128	130	150	152
20406001	S?-11-1	117	123	145	151	90	90	97	101	86	88	93	93	81	89	112	114	122	124	190	194	68	76	56	56	108	110	102	108	82	86	93	93	92	96	107	137	126	126	148	150
20406002	M2-11--	125	129	149	153	86	98	97	107	88	90	93	93	95	99	112	112	122	122	182	184	78	80	56	56	110	114	92	108	82	82	93	93	88	92	117	133	130	132	146	168
20406010	S1-11-1	117	133	149	149	92	92	97	103	96	96	93	93	79	81	106	112	118	122	180	186	68	68	56	62	112	114	96	96	82	86	81	93	94	102	105	115	126	130	144	144
20406023	S1-11-1	119	119	149	153	90	90	97	99	88	92	91	93	79	79	112	112	124	128	186	198	68	68	62	64	110	110	96	114	88	88	85	93	94	120	111	117	128	130	142	182
20406025	S1-11-1	131	131	153	153	90	94	97	109	88	88	93	95	81	81	104	112	110	118	188	236	68	90	56	66	112	120	90	92	82	82	79	95	92	94	105	107	128	130	148	158
20406035	S1-11-1	115	115	149	153	94	96	95	97	92	92	93	93	81	83	102	114	122	124	190	190	68	68	56	60	106	108	100	102	82	86	73	93	88	90	111	119	128	130	146	146
20406123	S1-11-1	125	125	145	153	92	96	97	97	88	92	93	93	81	83	112	112	120	122	180	184	68	68	56	56	108	108	100	114	80	86	79	93	88	96	103	113	126	128	146	158
20406125	S1-11-1	123	125	149	151	80	92	97	105	86	88	93	95	81	83	100	100	122	122	180	188	68	74	60	62	112	118	100	104	82	86	93	93	92	92	105	119	128	130	144	144
20406014	M2-22--	123	123	151	151	90	92	109	115	96	102	91	95	89	99	102	112	122	122	182	192	68	82	56	66	108	108	100	102	82	86	79	93	86	100	103	113	128	130	144	154
20406106	S2-22--	129	129	145	145	92	92	99	105	88	92	93	93	81	81	106	106	122	124	186	188	68	82	56	64	108	112	106	108	80	84	85	93	90	96	107	137	128	130	148	152
20406128	M2-11-1	121	125	145	149	86	94	113	113	88	94	93	93	85	97	100	104	118	128	184	212	68	74	58	58	108	108	100	100	82	92	85	93	92	94	109	111	128	128	152	158
20406131	S1--1-1	117	117	153	159	80	96	97	105	88	88	91	91	79	79	112	112	122	126	188	192	86	86	58	62	108	110	100	114	84	86	93	93	90	90	127	129	124	126	146	148
140203003	M2-22--	107	117	147	151	88	96	105	107	90	102	89	91	79	87	100	112	?	?	180	190	68	78	56	56	110	118	92	98	80	86	93	93	92	102	111	165	128	128	148	148
140203016	M2-22--	119	127	151	153	86	92	107	113	88	102	93	93	85	93	100	108	122	122	190	194	84	84	56	60	108	114	94	98	76	76	79	113	94	96	101	117	128	130	148	152
140203019	M2-22--	117	131	147	147	90	94	105	113	88	94	93	93	87	87	104	104	118	124	182	188	?	?	56	56	110	112	98	104	86	88	93	101	98	98	119	143	128	128	150	152
140203036	M2-22--	123	123	145	145	90	90	99	107	88	88	93	93	81	85	106	112	120	122	180	182	68	68	56	56	108	112	100	104	82	112	93	93	90	92	125	151	122	128	148	150
140203039	M2-22--	115	115	147	149	92	96	105	109	94	94	93	93	81	81	106	106	118	124	186	186	68	80	56	56	108	110	100	100	90	90	85	93	98	104	109	113	128	128	144	148
140203041	M2-22--	123	123	147	147	88	88	113	113	88	88	93	93	85	95	102	104	120	126	186	190	68	68	56	62	108	112	96	108	?	?	85	101	86	92	107	123	128	128	142	146
140203047	M2-22--	117	129	147	151	90	90	103	109	88	102	91	93	81	91	104	106	122	124	182	194	78	78	56	56	112	134	100	100	78	84	79	93	90	94	123	129	128	132	146	148
140203051	M2-22--	117	121	145	147	90	92	107	107	90	92	91	99	91	101	112	112	122	122	182	182	68	68	56	62	112	114	92	106	82	90	93	93	86	94	103	113	124	130	148	148
140203108	M2-22--	117	125	149	151	92	94	107	107	88	92	91	91	81	83	100	102	120	120	188	190	68	88	56	60	118	122	100	114	82	86	93	109	96	96	105	113	128	130	148	150
140203120	M2-22--	131	131	147	147	90	90	105	119	88	92	87	93	85	91	102	112	118	126	186	196	68	72	56	62	118	134	100	102	86	86	93	111	94	98	113	113	130	130	146	148
140203127	M2-22--	125	139	147	147	94	94	105	115	88	88	87	91	81	97	112	114	122	126	186	188	68	68	56	62	108	120	92	98	82	82	93	93	94	96	113	127	128	128	148	188
140203128	M2-22--	123	123	147	147	92	92	103	113	92	92	91	93	81	81	100	112	118	124	176	180	68	68	56	66	108	116	106	108	86	86	93	93	86	86	113	119	126	130	146	152
140205007	M2-22--	113	115	145	147	90	90	103	105	88	94	93	95	89	89	106	112	120	126	186	186	68	68	58	62	108	110	98	100	80	88	93	93	98	100	117	125	128	128	146	148
140205015	M2-22--	115	133	143	145	84	92	103	103	100	106	95	97	85	93	100	112	124	132	182	186	68	68	56	56	116	118	94	114	82	84	93	109	92	94	105	113	126	128	140	142
140205018	M2-22--	111	111	147	149	88	88	107	119	82	88	93	99	89	91	102	112	120	122	176	186	78	82	56	62	112	118	100	118	82	84	85	95	94	96	131	139	128	128	148	150
140205019	M2-22--	115	117	143	147	88	92	107	107	90	90	91	93	85	89	112	112	124	126	176	180	68	76	56	56	110	116	98	100	92	94	79	95	94	96	107	117	124	130	142	150
140205031	M2-22--	123	125	145	147	90	92	109	113	88	88	93	97	85	85	100	104	122	124	176	192	72	72	62	64	108	108	92	98	82	82	93	103	92	94	113	123	126	128	146	146
140205032	M2-22--	125	131	143	147	84	88	101	113	88	92	91	93	85	95	112	112	122	126	176	188	72	72	58	58	108	114	100	102	82	84	93	103	86	90	111	111	128	130	144	144
140205034	M2-22--	117	117	143	151	90	90	103	103	88	100	93	95	81	93	102	112	122	126	188	192	68	86	64	66	108	118	94	112	86	88	93	103	90	100	111	111	128	130	146	148
140205035	M2-22--	115	125	143	149	92	96	101	107	86	90	93	93	85	89	100	102	120	124	184	184	68	68	64	64	110	110	106	114	82	82	81	93	86	106	109	127	126	128	144	150
140205037	M2-22--	123	123	143	147	90	92	101	113	88	92	93	93	87	97	112	124	118	124	186	190	68	68	62	62	108	110	104	104	90	92	93	101	96	112	113	113	128	130	148	150
140205038	M2-22--	121	131	143	145	92	92	105	105	88	90	93	93	97	97	100	110	124	124	182	190	68	68	58	62	108	108	106	106	88	88	79	97	92	110	113	131	128	128	146	176
140205039	M2-22--	127	127	143	143	84	88	103	119	90	92	97	97	87	111	112	112	118	124	186	186	74	74	58	58	110	118	100	102	82	82	93	109	96	104	103	111	128	130	148	150
140205041	M2-22--	113	127	143	145	88	94	103	113	90	100	87	93	81	97	98	112	120	124	192	192	68	82	56	56	118	118	100	116	82	98	79	93	92	118	105	119	128	128	148	152
140205042	M2-22--	111	127	143	145	90	92	105	115	88	88	93	95	85	85	112	112	120	122	184	192	68	76	56	66	112	116	92	108	92	94	79	93	92	92	135	135	124	132	148	148
140205045	M2-22--	113	117	145	145	90	92	105	117	88	90	87	93	85	91	112	112	120	122	186	194	68	68	56	56	108	110	92	92	82	86	93	93	94	98	111	113	128	130	140	148
140205048	M2-22--	125	139	143	147	92	94	105	107	86	88	93	93	85	93	100	126	120	120	176	194	68	68	62	62	110	114	92	100	106	114	93	93	86	100	113	125	124	128	144	146
140205049	M2-22--	111	117	147	151	90	92	101	113	90	92	91	91	87	93	100	112	120	124	186	194	68	68	58	58	110	120	100	106	88	100	93	93	90	92	103	113	124	128	144	150
140205052	M2-22--	119	119	143	147	84	92	115	115	88	90	93	95	85	91	102	112	122	122	176	186	68	86	58	58	110	118	114	126	80	84	85	93	94	94	125	125	128	130	148	150
140205055	M2-22--	111	111	145	147	88	88	79	105	86	102	93	93	85	85	106	106	120	126	182	182	68	80	58	64	112	116	112	114	82	86	79	93	90	92	113	113	128	130	148	150
140205056	M2-22--	113	113	143	147	88	90	97	99	78	88	85	97	81	83	102	112	122	126	192	192	72	72	64	64	108	112	92	102	84	92	93	93	92	104	113	125	128	130	146	150
140205058	M2-22--	121	121	143	147	92	92	89	107	88	90	93	93	91	97	110	114	120	126	184	190	72	72	56	56	110	132	96	104	80	80	79	93	86	98	111	113	130	130	146	148
140205060	M2-22--	117	129	149	149	92	92	101	107	82	88	91	93	85	91	102	102	122	124	186	188	78	82	62	64	108	132	100	114	96	96	79	95	86	100	111	111	124	128	146	184
140205061	M2-22--	115	127	143	151	84	90	105	107	88	98	91	93	85	87	112	116	120	126	184	186	68	86	54	62	108	108	96	116	82	88	93	93	94	94	113	115	128	130	150	150
140205066	M2-22--	117	125	147	147	92	92	99	113	90	98	85	89	85	87	112	112	120	128	176	186	68	68	56	56	110	118	96	102	82	84	79	85	86	94	101	111	128	130	144	150
140205069	M2-22--	121	129	143	147	88	94	91	107	88	90	93	95	87	95	102	112	120	120	190	190	68	76	62	74	112	116	96	108	82	88	75	93	92	96	113	113	128	132	146	150
140205070	M2-22--	113	129	143	147	90	92	103	105	88	90	93	93	81	81	100	104	122	124	172	194	68	74	58	62	102	118	100	114	92	98	79	85	94	96	113	113	128	128	142	162
140205071	M2-22--	115	117	143	147	90	90	105	109	90	104	89	91	85	85	100	110	124	126	182	182	90	92	62	64	108	116	94	98	88	90	79	93	92	94	107	121	128	128	148	150
140205079	M2-22--	117	117	143	143	88	88	99	105	88	100	93	95	85	85	100	100	?	?	?	?	?	?	?	?	?	?	?	?	?	?	?	?	?	?	?	?	?	?	?	?
140205083	M2-22--	123	127	145	147	84	84	97	103	90	100	93	95	85	85	98	98	?	?	?	?	?	?	?	?	?	?	?	?	?	?	?	?	?	?	?	?	?	?	?	?
140205090	M2-22--	127	129	143	143	88	92	97	107	88	94	93	93	81	93	106	116	?	?	?	?	?	?	?	?	?	?	?	?	?	?	?	?	?	?	?	?	?	?	?	?
140205095	M2-22--	129	129	143	151	88	88	109	117	88	88	85	85	81	87	98	102	?	?	?	?	?	?	?	?	?	?	?	?	?	?	?	?	?	?	?	?	?	?	?	?
140205098	M2-22--	115	121	147	147	84	90	103	109	90	90	91	93	83	87	104	122	?	?	?	?	?	?	?	?	?	?	?	?	?	?	?	?	?	?	?	?	?	?	?	?
140205103	M2-22--	123	127	147	147	90	90	105	105	88	90	93	93	83	89	98	110	118	118	182	186	68	68	56	64	112	120	94	104	80	86	93	93	92	96	107	111	128	130	148	150
140205110	M2-22--	117	117	145	151	90	92	107	117	88	90	91	95	81	89	102	102	120	128	178	194	72	84	64	72	108	112	98	98	84	84	93	93	96	104	113	135	128	130	150	150
140205120	M2-22--	123	123	143	145	88	92	107	113	88	96	91	97	81	91	102	106	122	124	186	186	68	68	64	64	106	118	98	98	82	82	93	99	90	96	103	113	128	128	146	148
140205124	M2-22--	125	125	143	147	90	92	103	105	90	96	85	97	89	95	102	104	120	122	178	184	68	68	64	64	108	108	98	100	82	88	93	93	94	100	113	113	130	130	148	150
140205130	M2-22--	123	125	147	147	90	90	107	113	86	100	83	93	85	85	112	112	110	120	178	208	74	80	56	64	112	140	100	100	82	88	93	93	98	100	109	111	130	130	144	152
140205133	M2-22--	115	115	143	147	84	88	107	113	102	106	93	95	93	101	102	112	122	124	188	194	68	86	62	66	110	118	104	128	80	82	93	97	94	94	119	127	128	130	146	174
140205141	M2-22--	127	127	145	153	88	102	105	113	90	102	89	93	81	81	104	112	124	124	182	184	68	88	64	66	108	110	96	104	86	110	79	93	86	114	99	107	122	128	146	148
140205151	M2-22--	119	119	143	149	86	94	105	121	98	108	87	93	81	89	100	112	122	126	186	194	68	72	56	56	108	114	102	106	82	82	85	93	86	92	111	117	122	128	148	148
140205157	M2-22--	125	125	147	147	92	92	105	107	88	88	91	95	81	91	102	116	120	130	194	194	72	78	56	56	112	116	92	94	82	88	79	79	92	112	103	119	122	130	146	152
140205160	M2-22--	125	125	147	149	92	92	97	117	88	94	87	95	87	87	102	102	122	122	188	188	80	80	60	64	112	114	98	104	84	86	93	93	100	100	107	121	128	132	148	150
140205166	M2-22--	115	125	147	147	90	92	107	107	88	92	93	95	89	91	110	110	118	120	180	184	68	68	56	56	108	114	92	106	82	84	85	93	90	94	113	117	128	128	144	148
140205171	M2-22--	111	111	147	149	90	96	105	113	88	94	91	97	89	91	98	112	120	126	190	194	68	84	56	66	108	108	104	106	84	108	93	93	92	92	105	125	122	130	146	150
140205175	M2-22--	113	115	145	151	84	88	105	129	88	90	93	93	81	89	104	108	118	126	186	190	68	68	56	62	112	138	100	102	86	110	93	93	90	92	103	113	130	130	154	154
140205180	M2-22--	115	115	143	147	88	92	105	107	88	88	93	95	85	89	98	102	110	120	176	186	68	68	56	56	108	110	98	102	84	86	93	95	94	94	113	115	128	134	148	156
140205185	M2-22--	121	125	147	147	90	92	97	107	88	90	93	95	81	81	102	110	122	124	182	190	68	82	56	66	108	110	90	114	82	84	93	117	86	94	99	107	128	128	150	150
140205192	M2-22--	115	131	143	147	92	92	105	105	86	86	87	95	79	93	98	112	118	124	182	208	68	68	56	56	110	114	102	114	80	88	93	93	86	90	117	121	128	128	148	152
140205198	M2-22--	117	131	143	147	88	92	103	103	90	90	91	93	85	85	98	98	118	118	182	194	68	68	56	66	112	116	100	104	84	86	93	93	92	92	113	119	128	130	144	148
140203008	M2-11-1	117	123	147	151	86	96	97	109	88	90	93	93	85	109	104	104	122	124	180	186	68	68	56	56	108	112	100	106	84	90	93	93	94	96	115	115	126	128	144	150
140203015	M2-11-1	115	123	147	161	84	90	97	117	90	114	91	91	85	89	104	104	118	120	180	184	68	68	56	56	130	138	100	116	86	88	79	93	88	94	113	115	130	130	156	176
140203088	M2-11-1	119	119	147	147	94	94	97	105	92	106	93	93	85	91	100	106	118	122	184	196	72	84	56	60	114	116	92	112	82	82	93	93	86	92	121	123	126	128	146	150
140205001	M2-11-1	117	123	145	149	88	92	91	97	88	88	93	93	87	89	98	112	120	124	194	196	68	76	58	62	112	112	100	104	86	88	79	93	98	98	109	125	128	128	148	148
140205002	M2-11-1	123	123	145	147	84	92	97	107	88	90	87	97	85	87	102	114	124	124	182	192	74	76	58	62	106	108	100	108	88	90	85	93	94	102	113	125	108	128	142	148
140205008	M2-11-1	115	125	143	145	90	92	97	105	90	94	93	95	81	89	98	112	124	126	176	186	82	86	56	68	108	116	102	114	80	92	93	95	90	96	115	135	128	128	150	172
140205010	M2-11-1	115	127	145	147	86	92	103	105	98	100	87	87	81	93	102	102	120	124	186	188	68	82	56	64	108	110	94	100	80	84	85	93	92	94	109	111	128	130	150	150
140205012	M2-11-1	113	123	145	147	88	88	97	99	88	96	93	97	87	91	112	112	120	120	182	186	68	68	56	56	112	112	104	106	88	88	93	93	90	96	109	113	128	128	142	150
140205023	M2-11-1	125	125	143	145	84	88	97	105	88	92	91	95	85	89	98	110	122	126	184	188	88	94	62	62	110	116	106	114	80	92	93	93	94	100	103	121	128	130	144	148
140205040	M2-11-1	115	115	143	147	90	90	97	97	88	108	85	93	81	81	102	112	120	124	184	186	72	78	56	66	108	110	112	114	80	90	85	93	88	88	113	113	126	128	146	150
140205043	M2-11-1	117	129	143	149	86	88	97	105	88	110	87	93	87	89	106	112	120	126	182	184	68	74	56	64	108	110	92	108	86	86	79	93	90	92	105	113	124	128	142	148
140205059	M2-11-1	121	131	147	151	92	92	97	109	84	88	91	101	85	93	106	112	120	124	182	194	74	74	58	58	110	114	94	102	80	92	81	93	90	96	113	113	128	130	146	158
140205084	M2-11-1	133	133	143	147	88	96	107	115	88	90	91	93	87	97	102	114	?	?	?	?	?	?	?	?	?	?	?	?	?	?	?	?	?	?	?	?	?	?	?	?
140205100	M2-11-1	125	125	145	147	88	88	97	115	88	92	91	93	81	83	102	112	124	124	180	186	68	68	56	66	110	120	92	102	82	100	93	93	86	88	109	115	128	132	150	150
140205104	M2-11-1	133	133	143	153	92	92	97	105	88	92	83	93	85	87	104	120	120	124	188	188	82	82	56	64	112	114	100	112	84	92	93	93	86	88	109	135	124	128	150	154
140205105	M2-11-1	121	135	149	159	88	92	105	105	94	104	93	93	83	87	112	112	124	126	178	186	68	82	56	62	110	110	102	102	86	92	79	93	86	94	113	113	130	130	148	150
140205109	M2-11-1	107	107	143	143	84	92	97	105	92	96	91	93	81	81	106	114	120	128	182	194	68	68	56	56	112	112	114	122	80	88	79	93	90	100	113	117	126	128	146	150
140205112	M2-11-1	107	107	145	147	88	90	97	101	88	92	91	93	79	85	102	112	120	120	182	186	68	88	56	56	108	116	100	108	82	82	93	93	88	94	103	121	126	128	144	152
140205114	M2-11-1	123	123	143	147	94	94	97	105	108	108	91	93	93	93	98	112	118	122	176	186	72	78	56	56	112	112	100	104	88	110	93	93	86	94	113	127	130	130	148	168
140205117	M2-11-1	131	131	147	149	92	92	97	109	90	90	91	93	85	93	100	112	120	128	180	190	84	84	56	56	108	110	92	104	88	90	79	93	86	92	107	107	128	130	144	152
140205134	M2-11-1	119	119	143	145	88	92	97	103	94	98	85	91	81	81	100	100	118	126	184	186	68	88	62	62	110	112	94	100	80	82	81	85	86	98	125	163	124	124	148	152
140205135	M2-11-1	121	135	143	143	88	90	97	101	88	88	93	95	85	91	102	106	118	120	184	186	76	76	62	62	106	108	100	112	82	86	93	93	86	90	109	121	124	128	148	150
140205136	M2-11-1	133	133	147	149	86	90	97	115	98	106	93	95	81	85	100	112	118	122	178	182	68	68	62	62	108	110	94	100	86	90	93	113	84	90	99	105	128	130	146	148
140205139	M2-11-1	135	135	143	147	88	90	97	107	88	88	93	95	83	99	102	104	128	128	182	184	68	68	56	74	110	112	102	130	86	106	79	93	86	92	107	131	128	132	150	150
140205140	M2-11-1	113	133	143	145	84	90	99	105	98	106	93	93	89	91	106	112	118	124	182	194	74	82	62	62	114	126	94	100	86	86	93	95	86	96	117	127	122	128	150	194
140205145	M2-11-1	115	125	143	149	84	88	97	97	80	92	93	97	81	87	102	112	120	120	194	194	68	68	62	66	108	110	94	122	82	82	77	93	92	96	113	115	128	130	148	176
140205148	M2-11-1	115	125	143	147	88	90	103	115	92	104	93	93	85	87	102	112	110	126	186	186	68	88	52	56	112	148	104	114	86	94	93	93	86	106	113	147	122	128	150	156
140205149	M2-11-1	113	121	145	147	88	92	97	119	88	94	89	93	83	85	112	126	118	124	182	188	78	92	56	56	112	130	100	100	88	94	85	85	86	100	121	125	130	130	146	150
140205155	M2-11-1	133	133	143	147	88	90	97	105	84	90	93	95	87	91	102	110	122	126	180	184	68	88	56	62	136	138	98	106	80	98	81	91	86	86	113	127	120	128	148	150
140205156	M2-11-1	115	119	147	147	90	92	97	105	88	98	89	89	81	85	106	112	122	128	186	186	68	68	56	66	108	108	100	112	88	106	93	93	90	92	103	123	128	128	146	146
140205169	M2-11-1	119	119	147	147	92	92	97	107	88	90	87	93	83	83	112	112	118	128	182	184	80	84	56	56	112	112	102	106	82	86	93	93	100	106	113	113	128	130	144	150
140205176	M2-11-1	119	119	145	145	90	90	97	105	92	102	93	93	81	99	98	102	122	126	182	182	82	82	62	64	108	136	100	100	84	86	79	93	90	98	113	119	128	128	150	150
140205183	M2-11-1	123	123	147	149	88	88	97	113	92	94	85	93	81	85	112	112	122	122	176	188	68	68	56	62	108	108	100	116	86	88	79	93	92	96	115	117	128	130	142	154
140205184	M2-11-1	123	123	145	145	88	88	97	107	90	102	91	93	79	87	100	112	120	120	182	186	76	76	56	56	108	110	102	112	82	88	93	93	92	94	103	113	128	130	144	152
140205189	M2-11-1	115	121	143	143	90	92	97	113	96	110	93	95	89	91	104	110	122	124	178	186	68	68	56	56	106	114	108	114	86	86	93	93	96	114	103	129	128	128	148	152
140205194	M2-11-1	133	133	141	145	88	96	97	105	88	92	95	99	81	91	102	102	118	120	176	186	68	88	56	56	110	112	102	108	80	84	93	99	92	102	99	109	130	130	150	172
140205199	M2-11-1	119	127	145	147	84	94	109	109	86	86	93	93	85	85	100	110	118	124	182	188	68	82	62	62	108	110	108	114	84	88	93	93	88	94	105	113	128	130	148	158
140203012	M?-22--	127	133	149	155	90	94	105	105	90	94	91	91	83	97	106	112	120	124	186	192	68	68	62	62	110	118	100	108	82	86	79	81	94	96	101	109	128	130	146	150
140203050	M?-22--	131	131	145	145	92	92	107	113	92	92	93	101	95	99	112	112	120	124	180	186	68	88	60	62	112	136	100	116	84	84	93	93	86	90	125	135	128	130	144	154
140203061	M?-22--	119	129	145	145	92	92	107	115	88	88	91	91	81	89	106	112	124	130	194	212	68	68	56	62	106	110	110	114	82	84	79	93	92	94	113	121	128	128	142	148
140203092	M?-22--	127	127	147	151	92	94	97	105	88	94	93	97	85	91	104	112	118	120	180	192	68	80	56	60	112	116	100	100	80	86	93	93	94	96	105	113	126	128	148	150
140203152	M?-22--	117	117	147	147	94	94	99	105	90	90	87	91	95	95	106	106	118	120	184	194	80	80	62	80	106	112	116	118	82	82	79	93	86	92	109	113	122	126	142	146
140203018	M2-11--	119	123	149	149	90	90	115	115	88	102	85	93	85	85	112	112	118	124	184	194	68	68	?	?	108	112	100	106	82	84	93	93	96	98	105	113	124	124	146	150
140203144	M2-11--	113	113	147	147	90	90	97	105	86	92	93	93	87	91	104	122	108	128	186	186	68	78	56	62	110	114	94	112	82	86	93	93	90	90	101	145	128	128	144	164
140205005	M2-11--	117	123	151	151	86	94	103	107	88	94	89	93	81	87	112	112	124	128	192	198	68	84	56	58	108	112	104	104	80	80	79	95	92	92	113	123	124	124	146	152
140205014	M2-11--	131	131	147	147	90	96	109	111	88	92	91	95	81	89	104	104	122	122	184	192	80	82	56	56	110	116	96	100	80	86	85	93	90	94	103	109	128	130	146	168
140205024	M2-11--	119	119	147	147	92	96	99	103	88	94	87	91	83	85	112	112	120	122	182	194	72	76	56	56	116	116	104	104	80	86	93	93	88	92	101	117	128	132	148	150
140205033	M2-11--	117	127	151	151	90	96	105	107	90	94	91	91	81	95	104	106	122	124	186	192	88	94	56	64	108	116	96	114	86	86	79	93	86	98	105	145	128	128	142	148
140205046	M2-11--	133	133	149	149	90	90	97	109	96	104	91	93	85	89	112	112	120	122	180	186	68	74	58	58	110	120	100	108	86	94	81	93	96	100	121	143	108	128	150	152
140205053	M2-11--	131	131	149	149	94	94	105	107	88	106	93	93	81	85	106	112	124	124	186	186	68	72	58	66	108	108	100	100	82	82	85	93	92	94	103	111	128	130	152	154
140205054	M2-11--	125	127	151	151	92	92	97	113	84	100	95	97	81	91	104	112	126	128	184	186	68	84	58	58	116	120	102	118	86	100	93	97	94	94	113	117	128	130	144	152
140205062	M2-11--	123	123	147	147	88	88	103	103	84	102	91	91	81	85	104	104	124	126	182	186	72	76	56	56	108	110	100	104	82	82	93	93	86	94	117	139	128	128	144	154
140205063	M2-11--	123	133	147	147	96	96	107	113	88	92	91	93	85	89	106	112	120	128	190	194	68	82	62	64	114	120	102	102	88	88	93	93	86	100	109	125	124	128	146	154
140205065	M2-11--	117	123	147	151	96	96	103	103	90	90	87	93	85	85	104	114	120	122	188	192	68	82	56	56	110	110	92	116	96	96	79	81	88	94	113	113	130	132	146	150
140205073	M2-11--	121	127	147	149	86	90	107	107	88	88	91	93	89	91	102	102	116	122	176	188	68	84	56	56	110	116	92	102	78	80	85	93	90	92	107	113	126	128	152	154
140203076	M1-22--	117	125	147	147	90	94	107	109	90	98	93	93	85	87	112	116	122	124	180	188	84	84	56	62	108	108	98	108	106	132	93	93	94	118	113	117	128	128	150	166
140203105	S2-2---	117	117	149	149	86	86	79	95	88	88	93	95	77	81	112	112	116	120	178	180	68	68	56	56	108	112	96	108	82	82	81	109	106	106	101	119	126	126	142	144
140205028	M2-1111	123	123	153	153	92	92	97	105	90	98	87	91	81	97	106	106	120	124	188	192	68	68	62	66	110	130	92	108	80	92	81	93	90	96	111	127	128	136	144	148
140205029	M2-21--	119	125	147	147	90	90	107	109	90	90	95	95	85	99	112	112	122	122	184	186	68	72	56	56	106	108	92	116	78	82	97	101	94	96	107	109	130	130	148	152
140205116	M1----2	133	133	151	151	94	98	97	97	110	110	89	89	89	89	102	112	118	130	182	188	68	68	56	56	108	110	92	100	82	82	93	93	94	94	109	125	124	128	148	150
140205177	M2-21-1	115	115	145	147	90	90	97	105	86	90	87	93	95	109	102	104	118	122	182	184	68	68	56	56	108	112	90	102	82	86	93	93	92	92	107	135	128	128	150	158
140205190	M------	125	135	145	145	94	94	105	105	88	96	85	91	81	93	102	104	122	124	184	186	78	78	56	56	110	110	104	114	88	88	93	93	92	92	115	125	128	130	144	150
140205197	M?-11-1	119	129	145	145	90	92	109	109	88	102	93	93	81	87	112	112	124	124	186	190	68	68	56	56	110	112	104	104	80	110	97	115	92	98	99	115	122	126	146	184
20602003	M2-----	?	?	?	?	?	?	?	?	?	?	?	?	?	?	?	?	118	120	192	192	68	68	52	56	108	132	100	100	82	86	77	93	92	96	113	115	128	130	144	152
20602018	M2-22--	119	129	145	149	92	96	105	111	90	96	87	91	81	85	112	112	122	126	184	186	68	86	56	62	108	110	92	96	104	110	85	93	94	96	113	125	128	130	146	148
20602019	M2-22--	115	119	147	147	90	94	101	109	88	94	93	93	83	87	110	112	120	120	186	208	68	74	60	66	108	108	100	114	80	82	93	103	94	114	105	137	128	128	148	150
20602021	M2-22--	123	123	145	155	90	96	107	107	88	94	93	93	93	101	104	114	120	132	176	194	68	72	56	56	110	132	94	114	92	98	93	105	92	96	109	113	128	128	148	156
20602023	M2-22--	121	121	147	149	94	100	113	113	78	88	91	93	85	85	104	112	120	120	184	200	68	68	52	56	108	112	92	104	86	100	79	79	90	104	107	121	126	130	148	168
20603005	M2-22--	119	123	147	149	92	94	97	115	88	94	91	95	85	87	112	114	124	128	182	188	68	78	60	60	110	112	90	114	92	112	79	93	86	96	127	129	128	130	152	154
20603010	M2-22--	115	135	147	151	90	90	103	111	88	92	91	97	85	93	106	106	118	124	186	186	68	68	64	76	118	152	96	104	78	82	85	93	92	94	113	113	130	130	142	146
20603011	M2-22--	119	127	149	157	92	92	107	109	84	88	87	95	85	85	102	112	126	126	182	186	78	82	56	56	114	114	92	102	82	82	93	101	92	92	105	113	126	128	148	150
20603015	M2-22--	119	125	149	149	90	90	105	111	94	94	91	91	85	85	102	114	120	120	194	194	68	68	56	56	108	122	100	114	88	88	81	93	90	116	113	113	128	130	148	176
20603018	M2-22--	115	127	147	147	90	94	103	105	84	88	93	93	87	99	100	112	118	122	182	186	68	68	56	60	108	114	92	106	82	84	93	93	88	94	123	125	128	128	148	152
20603019	M2-22--	123	123	145	145	90	90	105	119	100	100	89	95	89	99	112	114	118	122	182	194	68	72	56	60	108	114	98	102	76	94	93	93	86	98	115	139	124	132	144	144
20603025	M2-22--	117	117	149	149	86	92	105	113	88	96	91	93	81	89	112	114	118	126	186	186	68	84	60	66	110	110	100	112	82	82	93	105	94	98	113	137	122	124	146	146
20603026	M2-22--	121	131	145	145	92	90	101	107	88	88	91	91	81	91	102	104	118	124	194	194	68	68	62	66	108	116	94	102	86	88	79	79	90	90	117	133	126	128	150	150
20603032	M2-22--	123	133	149	149	86	86	103	107	90	98	91	93	81	81	102	106	118	124	178	182	82	82	56	56	110	114	92	114	82	110	93	93	92	96	109	133	128	128	152	152
20603033	M2-22--	117	123	153	153	94	94	107	111	88	88	89	93	85	85	104	106	122	126	182	190	68	68	60	60	124	128	100	104	84	90	79	93	86	90	113	129	128	128	142	148
20603035	M2-22--	119	119	147	147	92	92	109	115	84	92	85	93	81	85	102	106	122	124	184	188	68	68	56	62	110	110	92	106	82	84	79	95	86	86	119	129	128	130	166	184
20603036	M2-22--	121	121	149	157	96	94	105	113	88	90	91	93	77	81	104	112	118	120	182	188	68	72	62	62	108	108	90	102	82	90	79	93	96	98	99	113	128	130	144	148
20602020	M2-21--	123	123	147	147	90	90	107	115	88	104	93	95	87	99	100	112	108	122	184	188	68	90	56	56	110	112	90	110	82	86	93	93	92	94	109	129	128	130	146	150
20603020	M2-21--	115	115	147	147	88	90	105	109	90	90	91	91	83	99	104	126	122	122	178	182	68	68	56	60	110	112	100	100	82	82	93	93	90	104	103	105	128	130	146	148
20603002	M?-11-1	119	123	147	151	96	96	97	105	84	88	91	91	87	91	104	112	118	118	178	186	68	86	56	60	108	110	114	122	82	82	93	97	90	104	109	109	128	130	148	150
20603024	M?-11-1	121	123	147	149	92	92	103	111	88	88	93	93	81	87	104	114	118	120	?	?	84	86	56	56	108	110	106	108	82	82	93	93	86	96	105	113	128	130	146	146
20603006	M2-11-1	123	123	147	147	90	90	97	107	88	100	83	91	99	101	100	112	120	120	184	194	68	68	56	60	112	132	100	106	80	108	79	93	90	92	113	113	128	128	148	148
20603017	M?-22--	113	113	147	147	88	96	105	107	90	100	91	93	85	85	112	112	118	124	186	186	68	68	56	62	114	120	102	114	82	100	85	93	86	94	109	109	128	128	148	148
20603031	M?-22--	123	123	153	153	92	96	103	103	90	90	83	95	81	81	102	102	118	122	184	186	68	80	60	62	110	114	100	100	86	112	95	113	90	98	113	125	128	130	144	148
20603038	M?-22--	119	119	147	147	90	96	109	113	98	98	91	99	81	91	112	112	124	126	184	206	78	80	56	62	108	116	100	104	82	86	93	93	86	90	103	111	128	130	144	150
20603022	M2-11--	133	133	149	151	92	94	103	105	88	102	91	93	87	89	104	106	120	122	184	186	68	68	56	56	108	114	92	94	78	86	93	109	94	94	113	129	128	130	142	148
20603023	M2-11--	125	129	147	153	90	92	107	111	88	88	89	93	85	85	106	108	120	120	182	186	74	74	56	66	108	116	104	114	80	80	91	93	90	94	111	117	126	126	152	194
20603028	M2-11--	125	125	149	149	90	90	105	105	90	90	93	93	81	87	106	112	118	122	182	194	78	78	56	56	108	110	108	130	86	88	93	95	86	92	99	107	126	128	148	148
20603034	M2-11--	129	129	149	149	94	94	107	117	88	88	91	93	85	87	112	112	118	130	182	188	68	86	56	56	108	110	104	108	80	86	85	93	90	94	105	113	126	130	144	148
20603037	M2-11--	121	121	145	145	92	92	103	105	92	96	93	99	85	91	112	112	120	124	186	190	72	90	60	62	110	110	100	116	80	110	81	93	90	90	109	109	126	128	144	148
40402007	M2-22--	125	125	147	147	92	92	103	113	90	92	87	87	81	91	110	110	120	120	186	194	72	72	56	60	110	110	100	100	82	86	93	93	92	96	103	129	108	126	138	152
40402008	M2-22--	113	117	143	149	84	88	101	105	88	96	93	95	87	89	100	110	118	120	178	184	68	74	56	60	110	116	94	98	86	88	79	81	92	104	129	137	124	130	146	152
40402010	M2-22--	115	129	151	151	92	96	105	109	88	96	93	97	85	89	110	110	118	124	182	194	82	82	56	60	110	110	100	100	82	82	93	93	92	100	121	133	124	132	144	148
40402016	M2-22--	127	143	145	147	88	92	103	113	90	92	89	91	81	89	104	104	118	124	178	196	68	78	56	62	110	110	94	104	82	86	93	93	94	94	111	117	128	132	146	148
40402020	M2-22--	115	117	143	147	90	92	97	105	88	88	87	97	81	95	104	112	120	124	184	184	72	72	56	56	106	114	92	112	82	86	95	113	86	98	113	117	130	132	148	150
40402023	M2-22--	129	129	147	147	88	92	101	107	92	96	87	95	81	81	100	110	120	120	186	190	68	82	56	56	112	112	102	112	80	82	85	93	92	92	125	141	128	130	144	150
40402031	M2-22--	127	127	143	145	92	92	99	115	88	88	93	93	91	91	98	112	120	120	188	188	68	68	56	56	110	110	110	112	82	86	93	93	90	92	139	153	128	130	148	152
40402034	M2-22--	115	117	143	143	90	90	101	105	90	98	91	95	81	81	102	110	118	122	184	194	68	86	56	60	110	116	102	114	78	94	93	99	94	98	111	127	128	128	146	148
40402038	M2-22--	115	137	145	147	90	92	103	109	88	90	93	93	81	89	110	110	118	118	178	182	68	68	56	56	110	116	98	114	78	82	93	95	86	92	107	107	128	130	148	152
40402042	M2-22--	113	115	151	151	88	92	99	107	88	90	91	93	87	87	98	110	122	128	186	188	82	86	56	56	112	114	100	102	82	114	93	93	92	96	101	121	124	128	146	146
40402045	M2-22--	117	133	145	145	88	92	103	105	88	98	91	95	81	97	110	110	124	126	182	182	68	68	56	64	112	118	100	104	82	86	93	93	92	92	127	129	126	130	148	148
40402046	M2-22--	119	123	145	149	92	92	105	105	92	104	93	93	91	93	102	104	122	126	186	188	68	68	56	56	110	128	100	112	82	86	93	93	86	92	113	125	128	128	146	148
40402047	M2-22--	123	123	143	145	92	94	101	103	94	100	93	93	87	91	102	110	120	124	186	188	68	82	60	66	116	120	116	124	86	88	93	93	92	98	107	107	128	130	144	144
40402049	M2-22--	115	123	147	153	88	92	111	117	86	96	87	91	79	97	98	110	120	124	182	194	86	86	56	60	116	116	100	102	82	122	93	93	86	92	99	103	128	128	150	150
40402051	M2-22--	113	117	149	149	84	84	101	105	88	96	93	95	83	91	112	112	118	120	186	192	78	78	60	60	118	118	100	112	86	92	81	85	88	92	119	135	128	130	144	148
40402058	M2-22--	113	113	145	147	84	92	109	113	90	106	93	95	83	85	110	114	118	118	184	188	68	68	56	62	112	112	92	114	80	84	93	93	92	94	113	113	130	130	148	148

## Sheet: K7 INV clustering result
				c1	c2	c3	c4	c5	c6	c7	Min. thres	0.142857
	mos_id	site_id		Godola-S	Mopti-M bc/bc	Savanna-S	Mopti-M other	Forest-M	Forest-S	Bamako-S	Group
1	200503001	2005	S------	0.004	0.005	0.014	0.006	0.023	0.942	0.006	6				1	2	3	4	5	6	7	mixed	Total
2	200503003	2005	S------	0.004	0.005	0.016	0.006	0.023	0.94	0.006	6		2005	Tiko	0	0	0	0	50	13	0	0	63
3	200503006	2005	S------	0.004	0.005	0.016	0.006	0.027	0.935	0.006	6		1317	Mutengene	0	0	0	0	6	7	0	0	13
4	200503018	2005	S------	0.004	0.005	0.016	0.006	0.022	0.941	0.006	6		604	Foumbot	0	0	1	0	0	26	0	12	39
5	200503019	2005	S------	0.004	0.005	0.015	0.006	0.023	0.94	0.006	6		1404	Ndop	0	0	1	0	0	21	0	15	37
6	200503021	2005	S------	0.004	0.005	0.016	0.006	0.023	0.94	0.006	6		702	Godola	31	0	4	0	0	0	0	6	41
7	200503022	2005	S------	0.004	0.005	0.015	0.006	0.023	0.94	0.006	6		1601	Pemperena	0	0	47	1	0	0	0	10	58
8	200503028	2005	S------	0.004	0.005	0.016	0.006	0.023	0.939	0.006	6		1103	Kela	1	3	8	18	0	0	49	12	91
9	200503031	2005	S------	0.005	0.005	0.016	0.006	0.026	0.936	0.006	6		204	Banambani	0	1	25	2	0	0	40	29	97
10	200503043	2005	S------	0.004	0.005	0.014	0.006	0.023	0.941	0.006	6		1402	Nara	0	66	1	52	1	0	0	3	123
11	200503053	2005	S------	0.004	0.005	0.014	0.006	0.022	0.942	0.006	6		206	Banikane	0	17	0	11	0	0	0	2	30
12	200506002	2005	S------	0.004	0.005	0.016	0.006	0.024	0.939	0.006	6		404	Dire	0	16	0	0	0	0	0	0	16
13	200506010	2005	S------	0.004	0.005	0.016	0.006	0.023	0.94	0.006	6			Total									608
14	200503002	2005	M------	0.003	0.007	0.008	0.008	0.949	0.019	0.005	5
15	200503004	2005	M------	0.003	0.008	0.008	0.009	0.946	0.022	0.005	5
16	200503005	2005	M------	0.003	0.008	0.008	0.009	0.949	0.019	0.005	5
17	200503007	2005	M------	0.003	0.007	0.008	0.009	0.949	0.019	0.005	5
18	200503008	2005	M------	0.003	0.008	0.008	0.01	0.945	0.021	0.005	5
19	200503009	2005	M------	0.003	0.008	0.009	0.009	0.945	0.021	0.005	5
20	200503011	2005	M------	0.003	0.008	0.009	0.01	0.943	0.023	0.005	5
21	200503012	2005	M------	0.003	0.007	0.009	0.009	0.945	0.022	0.005	5
22	200503013	2005	M------	0.003	0.008	0.009	0.009	0.946	0.021	0.005	5
23	200503015	2005	M------	0.003	0.007	0.008	0.01	0.943	0.024	0.005	5
24	200503016	2005	M------	0.003	0.008	0.008	0.009	0.947	0.02	0.005	5
25	200503017	2005	M------	0.003	0.007	0.008	0.009	0.944	0.023	0.005	5
26	200503020	2005	M------	0.003	0.007	0.008	0.009	0.948	0.02	0.005	5
27	200503023	2005	M------	0.003	0.007	0.009	0.009	0.946	0.021	0.005	5
28	200503024	2005	M------	0.003	0.007	0.008	0.01	0.948	0.019	0.005	5
29	200503025	2005	M------	0.003	0.007	0.008	0.009	0.945	0.022	0.005	5
30	200503026	2005	M------	0.003	0.007	0.008	0.009	0.948	0.02	0.005	5
31	200503030	2005	M------	0.003	0.007	0.008	0.008	0.948	0.02	0.005	5
32	200503033	2005	M------	0.003	0.007	0.008	0.009	0.945	0.023	0.005	5
33	200503034	2005	M------	0.003	0.007	0.009	0.009	0.946	0.021	0.005	5
34	200503035	2005	M------	0.003	0.007	0.008	0.009	0.949	0.019	0.005	5
35	200503036	2005	M------	0.003	0.007	0.008	0.009	0.945	0.022	0.005	5
36	200503037	2005	M------	0.003	0.008	0.008	0.009	0.947	0.02	0.005	5
37	200503038	2005	M------	0.003	0.007	0.008	0.009	0.947	0.02	0.005	5
38	200503048	2005	M------	0.003	0.008	0.008	0.009	0.947	0.021	0.005	5
39	200503049	2005	M------	0.003	0.008	0.008	0.01	0.945	0.022	0.005	5
40	200503050	2005	M------	0.003	0.007	0.008	0.009	0.947	0.021	0.005	5
41	200503051	2005	M------	0.003	0.008	0.009	0.009	0.947	0.02	0.005	5
42	200503052	2005	M------	0.003	0.007	0.009	0.01	0.946	0.021	0.005	5
43	200503054	2005	M------	0.003	0.007	0.008	0.008	0.95	0.018	0.005	5
44	200503055	2005	M------	0.003	0.008	0.008	0.008	0.948	0.02	0.005	5
45	200503056	2005	M------	0.003	0.007	0.008	0.008	0.948	0.02	0.005	5
46	200503058	2005	M------	0.003	0.007	0.008	0.009	0.948	0.021	0.005	5
47	200503059	2005	M------	0.003	0.008	0.008	0.009	0.946	0.021	0.005	5
48	200503060	2005	M------	0.003	0.007	0.008	0.009	0.947	0.02	0.005	5
49	200503061	2005	M------	0.003	0.007	0.008	0.009	0.949	0.02	0.005	5
50	200503062	2005	M------	0.003	0.007	0.008	0.01	0.947	0.021	0.005	5
51	200503063	2005	M------	0.003	0.007	0.008	0.009	0.947	0.022	0.005	5
52	200503065	2005	M------	0.003	0.007	0.008	0.009	0.945	0.023	0.005	5
53	200503067	2005	M------	0.003	0.007	0.008	0.009	0.947	0.021	0.005	5
54	200503068	2005	M------	0.003	0.008	0.008	0.009	0.946	0.022	0.005	5
55	200506001	2005	M------	0.003	0.007	0.009	0.009	0.948	0.02	0.005	5
56	200506003	2005	M------	0.003	0.007	0.008	0.009	0.947	0.02	0.005	5
57	200506004	2005	M------	0.003	0.007	0.008	0.009	0.947	0.02	0.005	5
58	200506005	2005	M------	0.003	0.007	0.009	0.009	0.948	0.02	0.005	5
59	200506006	2005	M------	0.003	0.008	0.008	0.009	0.947	0.021	0.005	5
60	200506007	2005	M------	0.003	0.007	0.008	0.009	0.948	0.02	0.005	5
61	200506008	2005	M------	0.003	0.007	0.008	0.009	0.947	0.02	0.005	5
62	200506009	2005	M------	0.003	0.007	0.008	0.009	0.945	0.022	0.005	5
63	200506011	2005	M------	0.003	0.007	0.008	0.009	0.947	0.021	0.005	5
64	131703002	1317	M------	0.003	0.007	0.008	0.01	0.948	0.02	0.005	5
65	131703003	1317	M------	0.003	0.008	0.008	0.009	0.944	0.023	0.005	5
66	131703005	1317	M------	0.003	0.008	0.008	0.009	0.947	0.021	0.005	5
67	131703009	1317	M------	0.003	0.008	0.008	0.008	0.946	0.022	0.005	5
68	131703013	1317	M------	0.003	0.007	0.008	0.009	0.947	0.021	0.005	5
69	131703015	1317	M------	0.003	0.007	0.008	0.009	0.949	0.019	0.005	5
70	131703006	1317	S------	0.005	0.005	0.015	0.006	0.021	0.942	0.006	6
71	131703007	1317	S------	0.004	0.005	0.015	0.006	0.02	0.944	0.006	6
72	131703008	1317	S------	0.004	0.005	0.014	0.006	0.022	0.943	0.006	6
73	131703012	1317	S------	0.004	0.005	0.015	0.006	0.023	0.941	0.006	6
74	131703018	1317	S------	0.004	0.005	0.015	0.006	0.023	0.94	0.006	6
75	131703019	1317	S------	0.005	0.005	0.016	0.006	0.022	0.94	0.006	6
76	131703021	1317	S------	0.004	0.005	0.015	0.006	0.024	0.939	0.006	6
77	60404003	604	S--1---	0.008	0.01	0.059	0.008	0.019	0.888	0.007	6
78	60404055	604	S--1---	0.009	0.009	0.054	0.008	0.019	0.893	0.007	6
79	60406006	604	S--1---	0.008	0.009	0.058	0.008	0.019	0.892	0.007	6
80	60406010	604	S--1---	0.008	0.009	0.058	0.008	0.018	0.891	0.007	6
81	60406017	604	S--1---	0.008	0.009	0.06	0.008	0.019	0.888	0.007	6
82	60404005	604	S------	0.004	0.005	0.016	0.006	0.021	0.941	0.006	6
83	60404007	604	S------	0.004	0.005	0.014	0.006	0.024	0.94	0.006	6
84	60404008	604	S------	0.004	0.005	0.014	0.006	0.02	0.945	0.006	6
85	60404012	604	S------	0.004	0.005	0.016	0.006	0.026	0.937	0.006	6
86	60404024	604	S------	0.004	0.005	0.015	0.006	0.023	0.94	0.006	6
87	60404031	604	S------	0.004	0.005	0.015	0.006	0.023	0.94	0.006	6
88	60404032	604	S------	0.004	0.005	0.016	0.006	0.022	0.941	0.006	6
89	60404033	604	S------	0.004	0.006	0.016	0.006	0.024	0.939	0.007	6
90	60404034	604	S------	0.005	0.005	0.017	0.006	0.025	0.936	0.006	6
91	60404040	604	S------	0.004	0.005	0.015	0.006	0.023	0.94	0.006	6
92	60404048	604	S------	0.004	0.005	0.016	0.006	0.024	0.938	0.006	6
93	60404056	604	S------	0.004	0.005	0.014	0.006	0.022	0.943	0.006	6
94	60406005	604	S------	0.004	0.005	0.014	0.006	0.022	0.942	0.006	6
95	60406008	604	S------	0.005	0.006	0.015	0.006	0.023	0.939	0.006	6
96	60406011	604	S------	0.004	0.005	0.015	0.006	0.022	0.941	0.006	6
97	60406020	604	S------	0.004	0.005	0.016	0.006	0.026	0.937	0.006	6
98	60404013	604	S2-1---	0.022	0.014	0.694	0.026	0.015	0.214	0.016	mixed
99	60406016	604	S2-1---	0.021	0.014	0.693	0.024	0.016	0.216	0.016	mixed
100	60404015	604	S1-1---	0.014	0.015	0.269	0.015	0.022	0.654	0.011	mixed
101	60404042	604	S1-1---	0.017	0.015	0.266	0.014	0.02	0.658	0.011	mixed
102	60406004	604	S1-1---	0.016	0.015	0.26	0.015	0.021	0.662	0.011	mixed
103	60406013	604	S1-1---	0.015	0.014	0.264	0.015	0.021	0.661	0.011	mixed
104	60406014	604	S1-1---	0.016	0.014	0.26	0.014	0.021	0.663	0.011	mixed
105	60404019	604	S1-----	0.008	0.008	0.041	0.011	0.016	0.907	0.01	6
106	60404038	604	S1-----	0.007	0.008	0.037	0.011	0.016	0.911	0.01	6
107	60404046	604	S1-----	0.008	0.009	0.045	0.011	0.018	0.9	0.01	6
108	60406003	604	S1-----	0.007	0.008	0.041	0.011	0.017	0.906	0.009	6
109	60406018	604	S1-----	0.008	0.008	0.042	0.011	0.017	0.904	0.01	6
110	60404020	604	S1-1-11	0.299	0.007	0.094	0.072	0.044	0.385	0.099	mixed
111	60404021	604	S2-1-1-	0.506	0.01	0.206	0.03	0.027	0.207	0.014	mixed
112	60404041	604	S2-1-1-	0.504	0.01	0.211	0.027	0.028	0.206	0.016	mixed
113	60404022	604	S1-111-	0.527	0.013	0.044	0.014	0.057	0.332	0.014	mixed
114	60406012	604	S1-2---	0.014	0.012	0.824	0.008	0.012	0.123	0.007	3
115	60406015	604	S2-----	0.015	0.013	0.195	0.03	0.018	0.712	0.019	mixed
116	140404001	1404	S--1---	0.008	0.009	0.056	0.008	0.018	0.894	0.007	6
117	140404003	1404	S--1---	0.009	0.01	0.053	0.008	0.019	0.896	0.007	6
118	140404006	1404	S--1---	0.009	0.01	0.057	0.008	0.018	0.892	0.007	6
119	140404011	1404	S--1---	0.008	0.01	0.056	0.008	0.02	0.891	0.007	6
120	140404018	1404	S--1---	0.008	0.009	0.059	0.008	0.02	0.889	0.007	6
121	140404048	1404	S--1---	0.01	0.009	0.06	0.008	0.022	0.884	0.007	6
122	140404051	1404	S--1---	0.008	0.009	0.056	0.008	0.018	0.893	0.007	6
123	140404004	1404	S2-----	0.015	0.013	0.189	0.028	0.019	0.718	0.018	mixed
124	140404027	1404	S2-----	0.015	0.014	0.19	0.03	0.018	0.714	0.019	mixed
125	140404035	1404	S2-----	0.015	0.014	0.198	0.029	0.018	0.707	0.018	mixed
126	140404005	1404	S1-----	0.007	0.008	0.041	0.011	0.017	0.906	0.01	6
127	140404013	1404	S1-----	0.008	0.008	0.038	0.012	0.014	0.91	0.01	6
128	140404015	1404	S1-----	0.008	0.008	0.041	0.011	0.014	0.908	0.01	6
129	140404016	1404	S1-----	0.008	0.008	0.044	0.011	0.017	0.903	0.01	6
130	140404020	1404	S1-----	0.007	0.008	0.041	0.011	0.018	0.905	0.01	6
131	140404024	1404	S1-----	0.007	0.009	0.041	0.012	0.017	0.904	0.01	6
132	140404028	1404	S1-----	0.007	0.008	0.041	0.012	0.017	0.905	0.01	6
133	140404031	1404	S1-----	0.008	0.008	0.04	0.011	0.018	0.905	0.01	6
134	140404043	1404	S1-----	0.007	0.008	0.042	0.011	0.018	0.904	0.01	6
135	140404046	1404	S1-----	0.008	0.008	0.044	0.012	0.018	0.901	0.01	6
136	140404007	1404	S1-1---	0.015	0.015	0.271	0.014	0.021	0.652	0.011	mixed
137	140404010	1404	S1-1---	0.015	0.014	0.265	0.015	0.019	0.661	0.011	mixed
138	140404017	1404	S1-1---	0.017	0.014	0.268	0.015	0.021	0.654	0.011	mixed
139	140404023	1404	S1-1---	0.014	0.015	0.254	0.015	0.02	0.671	0.011	mixed
140	140404036	1404	S1-1---	0.015	0.015	0.266	0.014	0.021	0.657	0.011	mixed
141	140404042	1404	S1-1---	0.016	0.014	0.268	0.015	0.02	0.656	0.011	mixed
142	140404045	1404	S1-1---	0.014	0.014	0.26	0.015	0.019	0.666	0.011	mixed
143	140404050	1404	S1-1---	0.015	0.014	0.271	0.015	0.02	0.654	0.011	mixed
144	140404008	1404	S1-2---	0.014	0.012	0.82	0.009	0.012	0.126	0.007	3
145	140404012	1404	S------	0.004	0.005	0.015	0.006	0.023	0.94	0.006	6
146	140404021	1404	S------	0.004	0.005	0.016	0.006	0.024	0.939	0.006	6
147	140404022	1404	S------	0.004	0.005	0.016	0.006	0.024	0.939	0.006	6
148	140404033	1404	S------	0.004	0.005	0.016	0.006	0.026	0.937	0.006	6
149	140404026	1404	S2-1---	0.022	0.014	0.696	0.026	0.016	0.21	0.016	mixed
150	140404034	1404	S2-1---	0.022	0.014	0.696	0.027	0.015	0.21	0.016	mixed
151	140404041	1404	S2-1---	0.019	0.014	0.701	0.025	0.014	0.21	0.016	mixed
152	140404049	1404	S--2---	0.015	0.015	0.393	0.009	0.022	0.54	0.007	mixed
153	70205011	702	S2-222-	0.952	0.013	0.011	0.006	0.003	0.007	0.008	1
154	70205037	702	S2-222-	0.953	0.012	0.011	0.006	0.003	0.007	0.008	1
155	70205047	702	S2-222-	0.953	0.013	0.01	0.006	0.003	0.007	0.008	1
156	70205104	702	S2-222-	0.953	0.012	0.01	0.006	0.003	0.007	0.008	1
157	70205119	702	S2-222-	0.953	0.013	0.01	0.006	0.003	0.007	0.008	1
158	70205149	702	S2-222-	0.952	0.013	0.011	0.006	0.003	0.007	0.008	1
159	70205159	702	S2-222-	0.952	0.013	0.011	0.006	0.003	0.007	0.008	1
160	70205189	702	S2-222-	0.952	0.013	0.011	0.006	0.003	0.007	0.008	1
161	70205245	702	S2-222-	0.952	0.012	0.011	0.006	0.003	0.007	0.008	1
162	70205253	702	S2-222-	0.952	0.012	0.012	0.006	0.003	0.007	0.008	1
163	70205259	702	S2-222-	0.953	0.012	0.011	0.006	0.003	0.007	0.008	1
164	70205336	702	S2-222-	0.951	0.013	0.012	0.006	0.003	0.007	0.008	1
165	70205016	702	S2-211-	0.877	0.017	0.061	0.013	0.006	0.017	0.01	1
166	70205059	702	S2-211-	0.878	0.016	0.059	0.013	0.005	0.019	0.009	1
167	70205090	702	S2-211-	0.883	0.017	0.057	0.011	0.005	0.018	0.009	1
168	70205095	702	S2-211-	0.88	0.017	0.057	0.012	0.006	0.018	0.01	1
169	70205101	702	S2-211-	0.882	0.017	0.055	0.012	0.005	0.018	0.01	1
170	70205130	702	S2-211-	0.876	0.017	0.061	0.012	0.006	0.019	0.01	1
171	70205153	702	S2-211-	0.88	0.017	0.057	0.013	0.006	0.018	0.009	1
172	70205217	702	S2-211-	0.875	0.016	0.063	0.011	0.005	0.019	0.01	1
173	70205241	702	S2-211-	0.878	0.017	0.06	0.011	0.006	0.018	0.01	1
174	70205249	702	S2-211-	0.879	0.017	0.061	0.012	0.005	0.017	0.009	1
175	70205250	702	S2-211-	0.874	0.017	0.063	0.012	0.006	0.018	0.01	1
176	70205269	702	S2-211-	0.877	0.016	0.064	0.012	0.005	0.018	0.009	1
177	70205277	702	S2-211-	0.881	0.017	0.059	0.012	0.005	0.017	0.009	1
178	70205317	702	S2-211-	0.88	0.017	0.058	0.012	0.005	0.019	0.01	1
179	70205045	702	S2-221-	0.914	0.027	0.023	0.01	0.004	0.01	0.012	1
180	70205161	702	S2-221-	0.916	0.026	0.021	0.01	0.004	0.01	0.013	1
181	70205049	702	S2-2---	0.021	0.012	0.925	0.009	0.005	0.021	0.007	3
182	70205239	702	S2-2---	0.019	0.012	0.926	0.01	0.005	0.021	0.007	3
183	70205242	702	S2-2---	0.017	0.012	0.927	0.01	0.005	0.021	0.007	3
184	70205257	702	S2-2---	0.023	0.012	0.921	0.01	0.005	0.022	0.007	3
185	70205134	702	S2-111-	0.722	0.013	0.059	0.043	0.025	0.108	0.03	1
186	70205291	702	S2-111-	0.714	0.014	0.065	0.038	0.025	0.113	0.03	1
187	70205201	702	S2-21--	0.332	0.096	0.464	0.032	0.006	0.038	0.032	mixed
188	70205378	702	S2-21--	0.364	0.091	0.443	0.034	0.006	0.033	0.029	mixed
189	70205226	702	S1-211-	0.685	0.014	0.108	0.009	0.032	0.143	0.009	mixed
190	70205270	702	S1-211-	0.675	0.014	0.118	0.01	0.032	0.143	0.009	mixed
191	70205310	702	S1-211-	0.677	0.016	0.112	0.009	0.031	0.145	0.009	mixed
192	70205258	702	S2-22-2	0.109	0.116	0.114	0.067	0.006	0.023	0.565	mixed
193	70205354	702	S?-222-	0.949	0.013	0.011	0.006	0.004	0.009	0.008	1
194	160102001	1601	S1-2---	0.016	0.011	0.826	0.008	0.011	0.12	0.007	3
195	160102016	1601	S1-2---	0.014	0.012	0.833	0.008	0.011	0.115	0.007	3
196	160102018	1601	S1-2---	0.018	0.012	0.809	0.009	0.012	0.133	0.007	3
197	160102059	1601	S1-2---	0.014	0.011	0.835	0.009	0.012	0.113	0.007	3
198	160102119	1601	S1-2---	0.013	0.012	0.823	0.008	0.012	0.124	0.007	3
199	160102123	1601	S1-2---	0.015	0.012	0.822	0.009	0.012	0.123	0.007	3
200	160102002	1601	S2-2---	0.021	0.012	0.923	0.01	0.005	0.021	0.007	3
201	160102003	1601	S2-2---	0.021	0.012	0.919	0.01	0.005	0.026	0.008	3
202	160102004	1601	S2-2---	0.02	0.011	0.924	0.01	0.005	0.022	0.008	3
203	160102005	1601	S2-2---	0.02	0.011	0.924	0.01	0.005	0.022	0.008	3
204	160102006	1601	S2-2---	0.024	0.012	0.919	0.01	0.005	0.023	0.007	3
205	160102007	1601	S2-2---	0.025	0.012	0.919	0.01	0.005	0.022	0.007	3
206	160102008	1601	S2-2---	0.02	0.012	0.922	0.01	0.005	0.023	0.007	3
207	160102011	1601	S2-2---	0.02	0.013	0.924	0.009	0.005	0.021	0.008	3
208	160102012	1601	S2-2---	0.021	0.012	0.924	0.01	0.005	0.021	0.007	3
209	160102013	1601	S2-2---	0.018	0.012	0.927	0.01	0.005	0.021	0.007	3
210	160102015	1601	S2-2---	0.022	0.012	0.923	0.01	0.005	0.021	0.008	3
211	160102017	1601	S2-2---	0.022	0.012	0.92	0.009	0.005	0.024	0.008	3
212	160102021	1601	S2-2---	0.02	0.012	0.923	0.009	0.005	0.022	0.008	3
213	160102022	1601	S2-2---	0.022	0.012	0.922	0.009	0.005	0.022	0.008	3
214	160102023	1601	S2-2---	0.02	0.012	0.926	0.01	0.005	0.021	0.007	3
215	160102024	1601	S2-2---	0.025	0.012	0.922	0.009	0.005	0.02	0.008	3
216	160102025	1601	S2-2---	0.026	0.012	0.92	0.01	0.005	0.021	0.007	3
217	160102027	1601	S2-2---	0.019	0.013	0.927	0.009	0.005	0.021	0.007	3
218	160102031	1601	S2-2---	0.022	0.013	0.922	0.01	0.005	0.021	0.007	3
219	160102038	1601	S2-2---	0.024	0.012	0.921	0.01	0.005	0.022	0.007	3
220	160102039	1601	S2-2---	0.023	0.013	0.918	0.01	0.005	0.023	0.007	3
221	160102042	1601	S2-2---	0.02	0.013	0.92	0.011	0.005	0.024	0.007	3
222	160102046	1601	S2-2---	0.019	0.012	0.926	0.01	0.005	0.021	0.008	3
223	160102048	1601	S2-2---	0.024	0.013	0.917	0.01	0.005	0.024	0.008	3
224	160102050	1601	S2-2---	0.024	0.012	0.919	0.011	0.005	0.022	0.007	3
225	160102053	1601	S2-2---	0.02	0.012	0.925	0.01	0.005	0.02	0.008	3
226	160102056	1601	S2-2---	0.023	0.012	0.917	0.01	0.005	0.025	0.008	3
227	160102058	1601	S2-2---	0.023	0.012	0.922	0.009	0.005	0.022	0.007	3
228	160102064	1601	S2-2---	0.019	0.012	0.927	0.009	0.005	0.02	0.007	3
229	160102069	1601	S2-2---	0.023	0.012	0.922	0.009	0.005	0.021	0.008	3
230	160102074	1601	S2-2---	0.022	0.012	0.922	0.01	0.005	0.022	0.007	3
231	160102076	1601	S2-2---	0.022	0.012	0.921	0.01	0.005	0.022	0.008	3
232	160102079	1601	S2-2---	0.02	0.012	0.922	0.009	0.005	0.023	0.008	3
233	160102080	1601	S2-2---	0.024	0.013	0.919	0.009	0.005	0.022	0.007	3
234	160102085	1601	S2-2---	0.02	0.013	0.923	0.01	0.005	0.023	0.007	3
235	160102090	1601	S2-2---	0.022	0.013	0.92	0.01	0.005	0.022	0.008	3
236	160102095	1601	S2-2---	0.024	0.013	0.917	0.01	0.005	0.023	0.007	3
237	160102101	1601	S2-2---	0.022	0.011	0.924	0.009	0.005	0.022	0.007	3
238	160102103	1601	S2-2---	0.022	0.012	0.921	0.01	0.005	0.022	0.008	3
239	160102107	1601	S2-2---	0.023	0.013	0.92	0.01	0.005	0.023	0.007	3
240	160102110	1601	S2-2---	0.02	0.012	0.926	0.01	0.005	0.019	0.007	3
241	160102010	1601	S2-1---	0.024	0.014	0.694	0.028	0.016	0.208	0.016	mixed
242	160102044	1601	S2-1---	0.02	0.014	0.705	0.025	0.015	0.206	0.016	mixed
243	160102055	1601	S2-1---	0.021	0.013	0.706	0.025	0.015	0.203	0.016	mixed
244	160102057	1601	S2-1---	0.022	0.014	0.7	0.024	0.015	0.21	0.016	mixed
245	160102061	1601	S2-1---	0.021	0.014	0.699	0.025	0.015	0.211	0.016	mixed
246	160102078	1601	S2-1---	0.022	0.014	0.695	0.026	0.015	0.213	0.016	mixed
247	160102032	1601	S--2---	0.016	0.013	0.406	0.009	0.022	0.528	0.007	mixed
248	160102040	1601	S1-1---	0.015	0.014	0.256	0.015	0.02	0.669	0.011	mixed
249	160102065	1601	S2-11-1	0.074	0.026	0.303	0.17	0.013	0.126	0.288	mixed
250	160102071	1601	M2-11-1	0.006	0.031	0.014	0.911	0.011	0.012	0.014	4
251	160102077	1601	S--11-1	0.018	0.018	0.043	0.062	0.044	0.605	0.209	mixed
252	110306001	1103	M1-11--	0.019	0.306	0.027	0.229	0.291	0.115	0.012	mixed
253	110306008	1103	M1-11--	0.017	0.287	0.029	0.255	0.284	0.114	0.013	mixed
254	110306079	1103	M1-11--	0.016	0.293	0.028	0.247	0.295	0.109	0.012	mixed
255	110306002	1103	S2212-2	0.005	0.007	0.007	0.006	0.003	0.007	0.966	7
256	110306006	1103	S2212-2	0.005	0.007	0.008	0.006	0.003	0.007	0.965	7
257	110306019	1103	S2212-2	0.005	0.007	0.008	0.006	0.003	0.007	0.965	7
258	110306021	1103	S2212-2	0.005	0.007	0.008	0.006	0.003	0.006	0.966	7
259	110306027	1103	S2212-2	0.005	0.008	0.008	0.006	0.003	0.006	0.965	7
260	110306031	1103	S2212-2	0.005	0.007	0.007	0.006	0.003	0.006	0.965	7
261	110306040	1103	S2212-2	0.005	0.007	0.008	0.006	0.003	0.006	0.965	7
262	110306043	1103	S2212-2	0.005	0.007	0.008	0.006	0.003	0.006	0.965	7
263	110306044	1103	S2212-2	0.005	0.007	0.008	0.006	0.003	0.006	0.965	7
264	110306048	1103	S2212-2	0.004	0.007	0.008	0.006	0.003	0.007	0.965	7
265	110306053	1103	S2212-2	0.005	0.007	0.008	0.006	0.003	0.006	0.965	7
266	110306057	1103	S2212-2	0.005	0.007	0.008	0.006	0.003	0.007	0.965	7
267	110306062	1103	S2212-2	0.004	0.007	0.008	0.006	0.003	0.006	0.965	7
268	110306064	1103	S2212-2	0.005	0.007	0.008	0.006	0.003	0.007	0.964	7
269	110306071	1103	S2212-2	0.004	0.007	0.008	0.006	0.003	0.006	0.966	7
270	110306073	1103	S2212-2	0.005	0.007	0.008	0.006	0.003	0.006	0.965	7
271	110306075	1103	S2212-2	0.005	0.007	0.008	0.006	0.003	0.006	0.965	7
272	110306078	1103	S2212-2	0.005	0.007	0.008	0.006	0.003	0.006	0.965	7
273	110306086	1103	S2212-2	0.004	0.007	0.008	0.006	0.003	0.006	0.966	7
274	110306105	1103	S2212-2	0.005	0.007	0.008	0.006	0.003	0.006	0.965	7
275	110306108	1103	S2212-2	0.004	0.007	0.008	0.006	0.003	0.006	0.965	7
276	110306118	1103	S2212-2	0.004	0.007	0.008	0.006	0.003	0.006	0.966	7
277	110306120	1103	S2212-2	0.005	0.007	0.008	0.006	0.003	0.006	0.965	7
278	110306121	1103	S2212-2	0.005	0.007	0.008	0.006	0.003	0.006	0.965	7
279	110306003	1103	S1-2---	0.015	0.012	0.826	0.008	0.013	0.12	0.007	3
280	110306004	1103	M2-22--	0.007	0.927	0.011	0.035	0.005	0.007	0.007	2
281	110306028	1103	M2-22--	0.007	0.928	0.01	0.036	0.005	0.007	0.007	2
282	110306051	1103	M2-22--	0.007	0.926	0.011	0.036	0.005	0.007	0.007	2
283	110306009	1103	M2----1	0.004	0.01	0.015	0.897	0.037	0.024	0.012	4
284	110306063	1103	M2----1	0.004	0.009	0.014	0.901	0.037	0.022	0.012	4
285	110306128	1103	M2----1	0.004	0.01	0.015	0.901	0.036	0.023	0.012	4
286	110306012	1103	M1----2	0.003	0.009	0.013	0.486	0.338	0.072	0.079	mixed
287	110306015	1103	M2-11-1	0.006	0.03	0.015	0.914	0.01	0.012	0.013	4
288	110306026	1103	M2-11-1	0.007	0.029	0.014	0.915	0.01	0.012	0.014	4
289	110306033	1103	M2-11-1	0.006	0.029	0.013	0.919	0.01	0.011	0.014	4
290	110306039	1103	M2-11-1	0.007	0.029	0.014	0.915	0.01	0.011	0.014	4
291	110306045	1103	M2-11-1	0.007	0.031	0.013	0.912	0.01	0.012	0.014	4
292	110306049	1103	M2-11-1	0.006	0.027	0.014	0.918	0.01	0.011	0.013	4
293	110306074	1103	M2-11-1	0.006	0.028	0.014	0.917	0.009	0.011	0.013	4
294	110306096	1103	M2-11-1	0.007	0.028	0.014	0.916	0.01	0.011	0.013	4
295	110306016	1103	S2-2---	0.021	0.012	0.922	0.009	0.005	0.023	0.008	3
296	110306066	1103	S2-2---	0.023	0.012	0.922	0.01	0.005	0.021	0.008	3
297	110306080	1103	S2-2---	0.023	0.012	0.919	0.01	0.005	0.024	0.008	3
298	110306084	1103	S2-2---	0.023	0.012	0.916	0.01	0.005	0.026	0.008	3
299	110306106	1103	S2-2---	0.024	0.013	0.916	0.01	0.005	0.025	0.008	3
300	110306111	1103	S2-2---	0.021	0.012	0.922	0.01	0.005	0.022	0.008	3
301	110306131	1103	S2-2---	0.017	0.013	0.925	0.009	0.005	0.023	0.008	3
302	110306018	1103	S2211-1	0.027	0.012	0.14	0.032	0.021	0.077	0.691	7
303	110306107	1103	S2211-1	0.026	0.013	0.137	0.031	0.019	0.084	0.69	7
304	110306022	1103	S2-111-	0.715	0.015	0.066	0.041	0.024	0.112	0.028	1
305	110306023	1103	M22-2-2	0.003	0.082	0.005	0.172	0.04	0.006	0.692	mixed
306	110306024	1103	S2222-2	0.007	0.011	0.011	0.006	0.002	0.006	0.957	7
307	110306037	1103	S2222-2	0.007	0.011	0.011	0.006	0.002	0.006	0.957	7
308	110306052	1103	S2222-2	0.007	0.011	0.011	0.006	0.002	0.006	0.957	7
309	110306065	1103	S2222-2	0.007	0.01	0.011	0.006	0.002	0.006	0.957	7
310	110306068	1103	S2222-2	0.007	0.011	0.011	0.007	0.002	0.006	0.957	7
311	110306077	1103	S2222-2	0.007	0.011	0.011	0.007	0.002	0.006	0.957	7
312	110306091	1103	S2222-2	0.007	0.011	0.01	0.006	0.002	0.006	0.957	7
313	110306029	1103	S22-2-2	0.003	0.006	0.006	0.006	0.003	0.007	0.969	7
314	110306030	1103	S22-2-2	0.003	0.005	0.006	0.006	0.003	0.007	0.97	7
315	110306041	1103	S22-2-2	0.003	0.006	0.006	0.006	0.003	0.007	0.969	7
316	110306050	1103	S22-2-2	0.003	0.005	0.006	0.006	0.003	0.007	0.97	7
317	110306059	1103	S22-2-2	0.003	0.005	0.006	0.006	0.003	0.007	0.969	7
318	110306087	1103	S22-2-2	0.003	0.005	0.006	0.006	0.003	0.007	0.969	7
319	110306088	1103	S22-2-2	0.003	0.005	0.006	0.006	0.003	0.007	0.969	7
320	110306099	1103	S22-2-2	0.003	0.006	0.006	0.006	0.003	0.007	0.969	7
321	110306114	1103	S22-2-2	0.003	0.005	0.006	0.006	0.003	0.007	0.97	7
322	110306116	1103	S22-2-2	0.003	0.005	0.006	0.006	0.003	0.007	0.97	7
323	110306123	1103	S22-2-2	0.003	0.006	0.006	0.006	0.003	0.007	0.969	7
324	110306126	1103	S22-2-2	0.003	0.005	0.006	0.005	0.003	0.007	0.97	7
325	110306127	1103	S22-2-2	0.004	0.005	0.006	0.006	0.003	0.007	0.969	7
326	110306129	1103	S22-2-2	0.003	0.005	0.006	0.006	0.003	0.007	0.969	7
327	110306130	1103	S22-2-2	0.003	0.005	0.006	0.006	0.003	0.007	0.97	7
328	110306132	1103	S22-2-2	0.003	0.005	0.006	0.006	0.003	0.007	0.969	7
329	110306038	1103	S2-11-1	0.08	0.025	0.293	0.169	0.014	0.127	0.291	mixed
330	110306070	1103	S2-11-1	0.074	0.025	0.303	0.185	0.012	0.118	0.283	mixed
331	110306046	1103	M2-11--	0.011	0.125	0.024	0.769	0.034	0.028	0.009	4
332	110306072	1103	M2-11--	0.01	0.124	0.025	0.777	0.028	0.028	0.009	4
333	110306097	1103	M2-11--	0.01	0.124	0.025	0.774	0.032	0.026	0.009	4
334	110306102	1103	M2-11--	0.01	0.119	0.025	0.784	0.028	0.026	0.009	4
335	110306119	1103	M2-11--	0.01	0.119	0.024	0.784	0.028	0.027	0.009	4
336	110306047	1103	S1111-1	0.013	0.015	0.113	0.017	0.048	0.322	0.472	mixed
337	110306054	1103	S1-1---	0.015	0.013	0.266	0.014	0.021	0.659	0.011	mixed
338	110306055	1103	M2-21-1	0.009	0.072	0.023	0.866	0.006	0.01	0.013	4
339	110306069	1103	M2-21--	0.019	0.454	0.072	0.403	0.021	0.025	0.007	mixed
340	110306122	1103	M2-21--	0.016	0.455	0.071	0.404	0.021	0.026	0.007	mixed
341	110306100	1103	M2-----	0.008	0.032	0.034	0.742	0.129	0.047	0.009	4
342	110306124	1103	M2-111-	0.267	0.08	0.017	0.54	0.068	0.019	0.009	mixed
343	20405003	204	S2212-2	0.004	0.007	0.007	0.006	0.003	0.007	0.965	7
344	20405026	204	S2212-2	0.005	0.007	0.008	0.006	0.003	0.007	0.964	7
345	20405028	204	S2212-2	0.004	0.007	0.008	0.006	0.003	0.006	0.966	7
346	20405034	204	S2212-2	0.005	0.007	0.008	0.006	0.003	0.006	0.965	7
347	20405035	204	S2212-2	0.005	0.007	0.008	0.006	0.003	0.006	0.965	7
348	20405041	204	S2212-2	0.005	0.007	0.008	0.006	0.003	0.007	0.965	7
349	20405048	204	S2212-2	0.005	0.007	0.008	0.006	0.003	0.006	0.965	7
350	20405055	204	S2212-2	0.005	0.007	0.008	0.006	0.003	0.006	0.965	7
351	20405065	204	S2212-2	0.005	0.007	0.007	0.006	0.003	0.007	0.965	7
352	20405072	204	S2212-2	0.005	0.007	0.008	0.006	0.003	0.006	0.965	7
353	20405075	204	S2212-2	0.005	0.008	0.008	0.006	0.003	0.006	0.965	7
354	20405080	204	S2212-2	0.004	0.007	0.008	0.006	0.003	0.007	0.965	7
355	20405084	204	S2212-2	0.005	0.007	0.008	0.006	0.003	0.006	0.966	7
356	20405089	204	S2212-2	0.005	0.007	0.008	0.006	0.003	0.007	0.965	7
357	20405090	204	S2212-2	0.005	0.008	0.007	0.006	0.003	0.007	0.965	7
358	20405102	204	S2212-2	0.005	0.007	0.008	0.006	0.003	0.006	0.966	7
359	20405104	204	S2212-2	0.005	0.007	0.008	0.006	0.003	0.006	0.966	7
360	20405110	204	S2212-2	0.005	0.007	0.008	0.006	0.003	0.006	0.964	7
361	20406017	204	S2212-2	0.004	0.007	0.008	0.007	0.003	0.007	0.964	7
362	20406037	204	S2212-2	0.005	0.007	0.008	0.006	0.003	0.006	0.965	7
363	20406103	204	S2212-2	0.004	0.008	0.008	0.006	0.003	0.007	0.965	7
364	20406108	204	S2212-2	0.004	0.007	0.008	0.006	0.003	0.006	0.966	7
365	20405005	204	S22-2-2	0.004	0.005	0.006	0.006	0.003	0.007	0.97	7
366	20405012	204	S22-2-2	0.003	0.005	0.006	0.006	0.003	0.007	0.97	7
367	20405020	204	S22-2-2	0.003	0.005	0.006	0.006	0.003	0.007	0.969	7
368	20405038	204	S22-2-2	0.003	0.005	0.006	0.006	0.003	0.008	0.969	7
369	20405042	204	S22-2-2	0.003	0.005	0.006	0.006	0.003	0.007	0.97	7
370	20405043	204	S22-2-2	0.003	0.005	0.006	0.006	0.003	0.007	0.97	7
371	20405044	204	S22-2-2	0.003	0.005	0.006	0.006	0.003	0.007	0.969	7
372	20405066	204	S22-2-2	0.003	0.005	0.006	0.006	0.003	0.007	0.97	7
373	20405074	204	S22-2-2	0.003	0.005	0.006	0.006	0.003	0.007	0.969	7
374	20405098	204	S22-2-2	0.003	0.005	0.006	0.006	0.003	0.007	0.969	7
375	20405101	204	S22-2-2	0.003	0.005	0.006	0.006	0.003	0.007	0.969	7
376	20405106	204	S22-2-2	0.003	0.005	0.006	0.006	0.003	0.007	0.969	7
377	20405111	204	S22-2-2	0.004	0.005	0.006	0.006	0.003	0.007	0.969	7
378	20405006	204	S2--1-1	0.032	0.017	0.126	0.174	0.027	0.294	0.329	mixed
379	20405052	204	S2--1-1	0.037	0.016	0.13	0.164	0.025	0.292	0.335	mixed
380	20406008	204	S2--1-1	0.032	0.018	0.125	0.159	0.028	0.302	0.337	mixed
381	20405007	204	S1-2---	0.013	0.012	0.831	0.008	0.013	0.116	0.007	3
382	20405018	204	S1-2---	0.018	0.012	0.821	0.008	0.011	0.124	0.007	3
383	20405032	204	S1-2---	0.016	0.011	0.827	0.008	0.011	0.119	0.007	3
384	20405036	204	S1-2---	0.013	0.011	0.837	0.008	0.012	0.111	0.007	3
385	20405049	204	S1-2---	0.015	0.011	0.825	0.009	0.012	0.122	0.007	3
386	20405058	204	S1-2---	0.016	0.012	0.812	0.009	0.013	0.132	0.007	3
387	20405078	204	S1-2---	0.016	0.012	0.82	0.009	0.012	0.124	0.007	3
388	20405081	204	S1-2---	0.014	0.012	0.826	0.009	0.011	0.121	0.007	3
389	20405082	204	S1-2---	0.013	0.012	0.821	0.009	0.012	0.125	0.007	3
390	20405093	204	S1-2---	0.014	0.011	0.828	0.008	0.013	0.119	0.007	3
391	20406013	204	S1-2---	0.014	0.011	0.824	0.009	0.013	0.122	0.007	3
392	20406016	204	S1-2---	0.014	0.012	0.823	0.009	0.011	0.123	0.007	3
393	20406031	204	S1-2---	0.015	0.012	0.817	0.009	0.012	0.128	0.007	3
394	20406102	204	S1-2---	0.012	0.012	0.828	0.009	0.012	0.12	0.007	3
395	20405011	204	S2-2---	0.018	0.012	0.928	0.01	0.005	0.02	0.008	3
396	20405014	204	S2-2---	0.024	0.012	0.918	0.01	0.005	0.023	0.007	3
397	20405025	204	S2-2---	0.024	0.012	0.921	0.01	0.005	0.021	0.008	3
398	20405031	204	S2-2---	0.018	0.012	0.928	0.009	0.005	0.02	0.007	3
399	20405047	204	S2-2---	0.02	0.012	0.928	0.009	0.005	0.021	0.007	3
400	20405050	204	S2-2---	0.02	0.012	0.925	0.01	0.005	0.022	0.007	3
401	20405057	204	S2-2---	0.02	0.012	0.923	0.009	0.005	0.022	0.007	3
402	20405079	204	S2-2---	0.022	0.012	0.921	0.009	0.005	0.023	0.007	3
403	20405095	204	S2-2---	0.024	0.012	0.92	0.01	0.005	0.021	0.007	3
404	20406012	204	S2-2---	0.022	0.012	0.92	0.009	0.005	0.025	0.008	3
405	20406117	204	S2-2---	0.024	0.012	0.919	0.01	0.005	0.023	0.008	3
406	20405013	204	S2-11-1	0.072	0.026	0.301	0.158	0.013	0.132	0.297	mixed
407	20405021	204	S2-11-1	0.082	0.026	0.294	0.162	0.015	0.123	0.298	mixed
408	20405022	204	S2-11-1	0.072	0.026	0.297	0.173	0.014	0.128	0.29	mixed
409	20405085	204	S2-11-1	0.074	0.028	0.293	0.165	0.014	0.134	0.293	mixed
410	20405097	204	S2-11-1	0.071	0.026	0.302	0.173	0.013	0.126	0.29	mixed
411	20405015	204	S1111-1	0.015	0.015	0.102	0.018	0.047	0.333	0.47	mixed
412	20405016	204	S2-1---	0.022	0.015	0.696	0.024	0.016	0.21	0.016	mixed
413	20405062	204	S2-1---	0.019	0.014	0.707	0.026	0.015	0.202	0.017	mixed
414	20406029	204	S2-1---	0.022	0.013	0.696	0.026	0.017	0.211	0.015	mixed
415	20406129	204	S2-1---	0.021	0.014	0.714	0.025	0.015	0.194	0.016	mixed
416	20405027	204	S1-1---	0.015	0.014	0.277	0.015	0.023	0.645	0.011	mixed
417	20406105	204	S1-1---	0.015	0.015	0.252	0.015	0.019	0.673	0.011	mixed
418	20405029	204	S2-21-1	0.142	0.034	0.462	0.112	0.006	0.035	0.209	mixed
419	20405060	204	S2-21-1	0.155	0.033	0.458	0.107	0.006	0.031	0.21	mixed
420	20405045	204	S221111	0.343	0.008	0.033	0.016	0.008	0.026	0.567	mixed
421	20405053	204	S2--2-2	0.031	0.044	0.051	0.093	0.019	0.077	0.685	7
422	20405059	204	S1-21-1	0.054	0.032	0.434	0.088	0.018	0.169	0.206	mixed
423	20405061	204	S2222-2	0.007	0.01	0.011	0.007	0.002	0.006	0.957	7
424	20405088	204	S2222-2	0.007	0.011	0.011	0.006	0.002	0.005	0.957	7
425	20405108	204	S2222-2	0.007	0.01	0.01	0.006	0.002	0.006	0.958	7
426	20406024	204	S2222-2	0.007	0.011	0.01	0.006	0.002	0.006	0.957	7
427	20405112	204	S2-----	0.015	0.013	0.189	0.029	0.018	0.717	0.019	mixed
428	20406001	204	S?-11-1	0.056	0.025	0.232	0.139	0.021	0.259	0.269	mixed
429	20406002	204	M2-11--	0.01	0.136	0.024	0.761	0.033	0.028	0.009	4
430	20406010	204	S1-11-1	0.027	0.022	0.144	0.097	0.033	0.418	0.258	mixed
431	20406023	204	S1-11-1	0.029	0.022	0.149	0.096	0.032	0.415	0.256	mixed
432	20406025	204	S1-11-1	0.028	0.022	0.142	0.1	0.03	0.425	0.253	mixed
433	20406035	204	S1-11-1	0.028	0.023	0.133	0.101	0.033	0.428	0.254	mixed
434	20406123	204	S1-11-1	0.028	0.024	0.142	0.099	0.036	0.418	0.253	mixed
435	20406125	204	S1-11-1	0.03	0.023	0.147	0.101	0.035	0.411	0.253	mixed
436	20406014	204	M2-22--	0.007	0.929	0.011	0.035	0.005	0.007	0.007	2
437	20406106	204	S2-22--	0.619	0.167	0.121	0.023	0.005	0.027	0.038	mixed
438	20406128	204	M2-11-1	0.006	0.03	0.014	0.916	0.01	0.012	0.013	4
439	20406131	204	S1--1-1	0.012	0.013	0.036	0.072	0.045	0.559	0.263	mixed
440	140203003	1402	M2-22--	0.007	0.919	0.01	0.045	0.005	0.007	0.007	2
441	140203016	1402	M2-22--	0.007	0.924	0.011	0.038	0.005	0.007	0.007	2
442	140203019	1402	M2-22--	0.007	0.926	0.011	0.038	0.005	0.007	0.007	2
443	140203036	1402	M2-22--	0.007	0.935	0.01	0.029	0.005	0.007	0.007	2
444	140203039	1402	M2-22--	0.008	0.923	0.011	0.039	0.005	0.007	0.007	2
445	140203041	1402	M2-22--	0.008	0.921	0.011	0.04	0.005	0.007	0.007	2
446	140203047	1402	M2-22--	0.007	0.93	0.011	0.033	0.005	0.007	0.007	2
447	140203051	1402	M2-22--	0.007	0.925	0.011	0.038	0.005	0.007	0.007	2
448	140203108	1402	M2-22--	0.007	0.925	0.01	0.038	0.005	0.007	0.007	2
449	140203120	1402	M2-22--	0.007	0.92	0.011	0.043	0.005	0.007	0.007	2
450	140203127	1402	M2-22--	0.007	0.92	0.011	0.042	0.005	0.007	0.007	2
451	140203128	1402	M2-22--	0.007	0.928	0.011	0.036	0.005	0.007	0.007	2
452	140205007	1402	M2-22--	0.007	0.923	0.011	0.04	0.005	0.007	0.007	2
453	140205015	1402	M2-22--	0.007	0.924	0.011	0.04	0.005	0.007	0.007	2
454	140205018	1402	M2-22--	0.007	0.923	0.012	0.039	0.005	0.007	0.007	2
455	140205019	1402	M2-22--	0.008	0.919	0.011	0.043	0.005	0.007	0.007	2
456	140205031	1402	M2-22--	0.008	0.927	0.01	0.036	0.005	0.007	0.007	2
457	140205032	1402	M2-22--	0.007	0.919	0.011	0.043	0.005	0.007	0.008	2
458	140205034	1402	M2-22--	0.008	0.921	0.011	0.04	0.005	0.007	0.008	2
459	140205035	1402	M2-22--	0.007	0.929	0.011	0.034	0.005	0.007	0.007	2
460	140205037	1402	M2-22--	0.007	0.927	0.01	0.037	0.005	0.007	0.008	2
461	140205038	1402	M2-22--	0.007	0.922	0.011	0.041	0.005	0.007	0.007	2
462	140205039	1402	M2-22--	0.006	0.926	0.011	0.038	0.005	0.007	0.007	2
463	140205041	1402	M2-22--	0.008	0.926	0.011	0.036	0.005	0.007	0.007	2
464	140205042	1402	M2-22--	0.007	0.924	0.011	0.039	0.005	0.007	0.007	2
465	140205045	1402	M2-22--	0.007	0.931	0.01	0.033	0.005	0.007	0.007	2
466	140205048	1402	M2-22--	0.007	0.926	0.011	0.036	0.005	0.007	0.007	2
467	140205049	1402	M2-22--	0.008	0.925	0.011	0.038	0.005	0.007	0.007	2
468	140205052	1402	M2-22--	0.008	0.92	0.011	0.042	0.005	0.007	0.007	2
469	140205055	1402	M2-22--	0.007	0.924	0.011	0.039	0.005	0.007	0.007	2
470	140205056	1402	M2-22--	0.007	0.925	0.011	0.038	0.005	0.007	0.007	2
471	140205058	1402	M2-22--	0.008	0.925	0.011	0.037	0.005	0.007	0.007	2
472	140205060	1402	M2-22--	0.007	0.923	0.011	0.039	0.005	0.007	0.007	2
473	140205061	1402	M2-22--	0.008	0.923	0.011	0.039	0.005	0.007	0.007	2
474	140205066	1402	M2-22--	0.008	0.924	0.011	0.039	0.005	0.007	0.007	2
475	140205069	1402	M2-22--	0.007	0.928	0.01	0.035	0.005	0.007	0.007	2
476	140205070	1402	M2-22--	0.007	0.922	0.011	0.041	0.005	0.007	0.007	2
477	140205071	1402	M2-22--	0.007	0.931	0.01	0.032	0.005	0.007	0.007	2
478	140205079	1402	M2-22--	0.007	0.924	0.011	0.039	0.005	0.007	0.007	2
479	140205083	1402	M2-22--	0.007	0.927	0.011	0.035	0.005	0.007	0.007	2
480	140205090	1402	M2-22--	0.007	0.933	0.011	0.031	0.005	0.007	0.007	2
481	140205095	1402	M2-22--	0.007	0.928	0.011	0.035	0.005	0.007	0.007	2
482	140205098	1402	M2-22--	0.007	0.927	0.011	0.037	0.005	0.007	0.007	2
483	140205103	1402	M2-22--	0.008	0.927	0.011	0.035	0.005	0.007	0.007	2
484	140205110	1402	M2-22--	0.007	0.928	0.01	0.036	0.005	0.007	0.007	2
485	140205120	1402	M2-22--	0.008	0.925	0.011	0.038	0.005	0.007	0.007	2
486	140205124	1402	M2-22--	0.008	0.936	0.011	0.027	0.005	0.007	0.007	2
487	140205130	1402	M2-22--	0.007	0.923	0.011	0.04	0.005	0.007	0.007	2
488	140205133	1402	M2-22--	0.007	0.915	0.011	0.047	0.005	0.007	0.007	2
489	140205141	1402	M2-22--	0.007	0.925	0.011	0.038	0.005	0.007	0.007	2
490	140205151	1402	M2-22--	0.008	0.928	0.011	0.034	0.005	0.007	0.007	2
491	140205157	1402	M2-22--	0.007	0.922	0.01	0.041	0.005	0.007	0.007	2
492	140205160	1402	M2-22--	0.007	0.93	0.011	0.033	0.005	0.007	0.007	2
493	140205166	1402	M2-22--	0.008	0.925	0.011	0.037	0.005	0.007	0.007	2
494	140205171	1402	M2-22--	0.007	0.93	0.012	0.032	0.005	0.007	0.007	2
495	140205175	1402	M2-22--	0.008	0.928	0.011	0.034	0.005	0.007	0.007	2
496	140205180	1402	M2-22--	0.007	0.929	0.01	0.035	0.005	0.007	0.007	2
497	140205185	1402	M2-22--	0.007	0.93	0.011	0.033	0.005	0.007	0.007	2
498	140205192	1402	M2-22--	0.007	0.921	0.011	0.042	0.005	0.007	0.007	2
499	140205198	1402	M2-22--	0.008	0.92	0.011	0.042	0.005	0.007	0.007	2
500	140203008	1402	M2-11-1	0.007	0.03	0.013	0.915	0.01	0.011	0.013	4
501	140203015	1402	M2-11-1	0.006	0.03	0.014	0.916	0.01	0.011	0.014	4
502	140203088	1402	M2-11-1	0.007	0.029	0.014	0.913	0.011	0.011	0.015	4
503	140205001	1402	M2-11-1	0.006	0.03	0.013	0.914	0.011	0.011	0.015	4
504	140205002	1402	M2-11-1	0.006	0.028	0.014	0.919	0.009	0.011	0.013	4
505	140205008	1402	M2-11-1	0.006	0.029	0.014	0.913	0.011	0.012	0.015	4
506	140205010	1402	M2-11-1	0.006	0.027	0.014	0.921	0.008	0.011	0.013	4
507	140205012	1402	M2-11-1	0.006	0.031	0.014	0.912	0.01	0.012	0.015	4
508	140205023	1402	M2-11-1	0.006	0.028	0.014	0.917	0.01	0.012	0.013	4
509	140205040	1402	M2-11-1	0.006	0.031	0.014	0.912	0.01	0.012	0.015	4
510	140205043	1402	M2-11-1	0.006	0.029	0.014	0.916	0.01	0.012	0.014	4
511	140205059	1402	M2-11-1	0.007	0.027	0.014	0.919	0.009	0.01	0.013	4
512	140205084	1402	M2-11-1	0.007	0.031	0.014	0.914	0.01	0.012	0.013	4
513	140205100	1402	M2-11-1	0.007	0.026	0.013	0.921	0.009	0.011	0.013	4
514	140205104	1402	M2-11-1	0.006	0.033	0.013	0.913	0.009	0.011	0.014	4
515	140205105	1402	M2-11-1	0.006	0.029	0.015	0.917	0.009	0.011	0.013	4
516	140205109	1402	M2-11-1	0.006	0.028	0.014	0.916	0.01	0.012	0.014	4
517	140205112	1402	M2-11-1	0.007	0.03	0.014	0.915	0.01	0.011	0.013	4
518	140205114	1402	M2-11-1	0.006	0.031	0.014	0.915	0.009	0.012	0.014	4
519	140205117	1402	M2-11-1	0.006	0.032	0.014	0.915	0.009	0.011	0.014	4
520	140205134	1402	M2-11-1	0.007	0.028	0.013	0.917	0.01	0.012	0.013	4
521	140205135	1402	M2-11-1	0.006	0.032	0.014	0.91	0.01	0.013	0.014	4
522	140205136	1402	M2-11-1	0.006	0.029	0.014	0.916	0.01	0.011	0.013	4
523	140205139	1402	M2-11-1	0.007	0.03	0.014	0.915	0.01	0.012	0.014	4
524	140205140	1402	M2-11-1	0.007	0.031	0.014	0.914	0.01	0.011	0.014	4
525	140205145	1402	M2-11-1	0.006	0.03	0.014	0.917	0.009	0.011	0.013	4
526	140205148	1402	M2-11-1	0.007	0.028	0.014	0.916	0.01	0.012	0.014	4
527	140205149	1402	M2-11-1	0.007	0.031	0.013	0.912	0.01	0.011	0.015	4
528	140205155	1402	M2-11-1	0.007	0.028	0.013	0.917	0.01	0.011	0.014	4
529	140205156	1402	M2-11-1	0.006	0.029	0.014	0.916	0.01	0.011	0.013	4
530	140205169	1402	M2-11-1	0.007	0.029	0.013	0.916	0.009	0.012	0.014	4
531	140205176	1402	M2-11-1	0.006	0.028	0.014	0.918	0.009	0.011	0.014	4
532	140205183	1402	M2-11-1	0.006	0.027	0.014	0.917	0.01	0.011	0.014	4
533	140205184	1402	M2-11-1	0.006	0.03	0.014	0.913	0.01	0.012	0.015	4
534	140205189	1402	M2-11-1	0.006	0.031	0.014	0.916	0.009	0.011	0.013	4
535	140205194	1402	M2-11-1	0.007	0.028	0.014	0.916	0.01	0.011	0.013	4
536	140205199	1402	M2-11-1	0.006	0.026	0.014	0.919	0.01	0.011	0.013	4
537	140203012	1402	M?-22--	0.007	0.921	0.012	0.037	0.007	0.009	0.007	2
538	140203050	1402	M?-22--	0.007	0.921	0.011	0.037	0.007	0.009	0.007	2
539	140203061	1402	M?-22--	0.008	0.924	0.012	0.033	0.007	0.009	0.007	2
540	140203092	1402	M?-22--	0.008	0.921	0.012	0.036	0.008	0.009	0.007	2
541	140203152	1402	M?-22--	0.007	0.918	0.011	0.04	0.007	0.009	0.007	2
542	140203018	1402	M2-11--	0.01	0.129	0.024	0.77	0.03	0.028	0.009	4
543	140203144	1402	M2-11--	0.009	0.123	0.023	0.779	0.03	0.027	0.009	4
544	140205005	1402	M2-11--	0.01	0.132	0.025	0.766	0.03	0.029	0.009	4
545	140205014	1402	M2-11--	0.01	0.129	0.025	0.766	0.032	0.028	0.009	4
546	140205024	1402	M2-11--	0.01	0.128	0.026	0.765	0.032	0.029	0.009	4
547	140205033	1402	M2-11--	0.01	0.125	0.023	0.774	0.034	0.025	0.009	4
548	140205046	1402	M2-11--	0.01	0.119	0.025	0.781	0.032	0.026	0.009	4
549	140205053	1402	M2-11--	0.01	0.127	0.023	0.769	0.034	0.029	0.009	4
550	140205054	1402	M2-11--	0.01	0.116	0.024	0.786	0.03	0.026	0.009	4
551	140205062	1402	M2-11--	0.011	0.128	0.025	0.767	0.032	0.027	0.009	4
552	140205063	1402	M2-11--	0.01	0.123	0.025	0.775	0.031	0.027	0.009	4
553	140205065	1402	M2-11--	0.009	0.12	0.025	0.78	0.03	0.027	0.009	4
554	140205073	1402	M2-11--	0.01	0.132	0.023	0.763	0.035	0.028	0.009	4
555	140203076	1402	M1-22--	0.01	0.782	0.028	0.031	0.076	0.067	0.007	2
556	140203105	1402	S2-2---	0.019	0.012	0.925	0.009	0.005	0.022	0.007	3
557	140205028	1402	M2-1111	0.173	0.022	0.012	0.757	0.012	0.011	0.014	mixed
558	140205029	1402	M2-21--	0.017	0.478	0.074	0.376	0.022	0.026	0.007	mixed
559	140205116	1402	M1----2	0.003	0.009	0.013	0.488	0.334	0.073	0.079	mixed
560	140205177	1402	M2-21-1	0.009	0.076	0.022	0.862	0.006	0.009	0.014	4
561	140205190	1402	M------	0.003	0.007	0.008	0.009	0.949	0.02	0.004	5
562	140205197	1402	M?-11-1	0.006	0.028	0.014	0.896	0.024	0.016	0.016	4
563	20602003	206	M2-----	0.008	0.031	0.035	0.735	0.139	0.043	0.009	4
564	20602018	206	M2-22--	0.007	0.926	0.011	0.036	0.005	0.007	0.007	2
565	20602019	206	M2-22--	0.008	0.927	0.011	0.036	0.005	0.007	0.007	2
566	20602021	206	M2-22--	0.007	0.926	0.011	0.037	0.005	0.007	0.007	2
567	20602023	206	M2-22--	0.007	0.935	0.011	0.028	0.005	0.007	0.007	2
568	20603005	206	M2-22--	0.008	0.923	0.011	0.039	0.005	0.007	0.007	2
569	20603010	206	M2-22--	0.007	0.927	0.011	0.036	0.005	0.007	0.007	2
570	20603011	206	M2-22--	0.008	0.917	0.011	0.045	0.005	0.007	0.007	2
571	20603015	206	M2-22--	0.007	0.926	0.011	0.037	0.005	0.007	0.007	2
572	20603018	206	M2-22--	0.007	0.933	0.01	0.031	0.005	0.007	0.007	2
573	20603019	206	M2-22--	0.007	0.919	0.011	0.045	0.005	0.007	0.007	2
574	20603025	206	M2-22--	0.007	0.927	0.011	0.037	0.005	0.007	0.007	2
575	20603026	206	M2-22--	0.007	0.923	0.011	0.04	0.005	0.007	0.007	2
576	20603032	206	M2-22--	0.007	0.932	0.011	0.032	0.005	0.007	0.007	2
577	20603033	206	M2-22--	0.007	0.927	0.011	0.036	0.005	0.007	0.007	2
578	20603035	206	M2-22--	0.006	0.923	0.011	0.041	0.005	0.007	0.007	2
579	20603036	206	M2-22--	0.007	0.926	0.01	0.037	0.005	0.007	0.007	2
580	20602020	206	M2-21--	0.016	0.46	0.073	0.397	0.021	0.025	0.007	mixed
581	20603020	206	M2-21--	0.019	0.46	0.07	0.396	0.021	0.027	0.007	mixed
582	20603002	206	M?-11-1	0.007	0.029	0.015	0.896	0.022	0.016	0.015	4
583	20603024	206	M?-11-1	0.006	0.031	0.014	0.895	0.023	0.016	0.015	4
584	20603006	206	M2-11-1	0.007	0.029	0.013	0.917	0.01	0.011	0.013	4
585	20603017	206	M?-22--	0.007	0.926	0.011	0.032	0.007	0.009	0.007	4
586	20603031	206	M?-22--	0.008	0.919	0.011	0.039	0.007	0.009	0.007	4
587	20603038	206	M?-22--	0.007	0.919	0.012	0.039	0.008	0.009	0.007	4
588	20603022	206	M2-11--	0.009	0.132	0.024	0.765	0.032	0.028	0.009	4
589	20603023	206	M2-11--	0.009	0.123	0.025	0.778	0.028	0.028	0.009	4
590	20603028	206	M2-11--	0.009	0.119	0.023	0.784	0.03	0.026	0.009	4
591	20603034	206	M2-11--	0.01	0.133	0.025	0.762	0.033	0.029	0.008	4
592	20603037	206	M2-11--	0.009	0.124	0.025	0.779	0.026	0.027	0.009	2
593	40402007	404	M2-22--	0.008	0.92	0.011	0.043	0.005	0.007	0.007	2
594	40402008	404	M2-22--	0.007	0.927	0.011	0.036	0.005	0.007	0.007	2
595	40402010	404	M2-22--	0.007	0.919	0.011	0.043	0.005	0.007	0.007	2
596	40402016	404	M2-22--	0.008	0.925	0.011	0.038	0.005	0.007	0.007	2
597	40402020	404	M2-22--	0.007	0.921	0.011	0.041	0.005	0.007	0.007	2
598	40402023	404	M2-22--	0.008	0.925	0.011	0.038	0.005	0.007	0.007	2
599	40402031	404	M2-22--	0.007	0.932	0.011	0.032	0.005	0.007	0.007	2
600	40402034	404	M2-22--	0.008	0.925	0.011	0.038	0.005	0.007	0.007	2
601	40402038	404	M2-22--	0.007	0.926	0.011	0.037	0.005	0.007	0.007	2
602	40402042	404	M2-22--	0.007	0.924	0.011	0.039	0.004	0.007	0.007	2
603	40402045	404	M2-22--	0.007	0.929	0.011	0.034	0.005	0.007	0.007	2
604	40402046	404	M2-22--	0.008	0.921	0.011	0.041	0.005	0.007	0.007	2
605	40402047	404	M2-22--	0.007	0.923	0.011	0.04	0.005	0.007	0.007	2
606	40402049	404	M2-22--	0.007	0.919	0.011	0.043	0.005	0.007	0.007	2
607	40402051	404	M2-22--	0.008	0.921	0.011	0.042	0.005	0.007	0.007	2
608	40402058	404	M2-22--	0.008	0.926	0.011	0.036	0.005	0.007	0.007	2

## Sheet: K5 MSAT clustering result
		Karyotype	%missing	c1	c2	c3	c4	c5	Min. thres	0.2
1	200503001	S------	20	0.471	0.226	0.016	0.041	0.246	mixed
2	200503003	S------	10	0.872	0.02	0.009	0.052	0.047	1
3	200503006	S------	0	0.598	0.061	0.008	0.277	0.056	mixed
4	200503018	S------	0	0.41	0.054	0.015	0.434	0.087	mixed
5	200503019	S------	0	0.152	0.055	0.009	0.178	0.605	5
6	200503021	S------	0	0.852	0.012	0.05	0.032	0.054	1
7	200503028	S------	0	0.645	0.154	0.014	0.09	0.097	1
8	200503031	S------	5	0.9	0.019	0.008	0.041	0.032	1
9	200503043	S------	0	0.855	0.046	0.014	0.041	0.044	1
10	200503053	S------	5	0.832	0.043	0.015	0.033	0.078	1
11	200506002	S------	0	0.471	0.133	0.103	0.172	0.12	1
12	200506010	S------	0	0.075	0.067	0.048	0.667	0.144	4
13	200503002	M------	0	0.03	0.012	0.844	0.072	0.042	3
14	200503005	M------	5	0.032	0.012	0.887	0.023	0.047	3
15	200503007	M------	0	0.061	0.023	0.42	0.024	0.472	mixed
16	200503008	M------	0	0.153	0.05	0.467	0.055	0.274	mixed
17	200503009	M------	0	0.03	0.015	0.515	0.022	0.418	mixed
18	200503011	M------	0	0.885	0.014	0.023	0.026	0.052	1
19	200503015	M------	0	0.082	0.067	0.458	0.076	0.318	mixed
20	200503016	M------	0	0.026	0.011	0.705	0.022	0.236	mixed
21	200503017	M------	0	0.037	0.014	0.801	0.015	0.132	3
22	200503020	M------	0	0.031	0.02	0.753	0.043	0.152	3
23	200503023	M------	0	0.059	0.018	0.411	0.025	0.487	mixed
24	200503024	M------	0	0.085	0.016	0.792	0.018	0.089	3
25	200503025	M------	5	0.023	0.023	0.667	0.02	0.267	mixed
26	200503026	M------	5	0.063	0.027	0.823	0.028	0.058	3
27	200503030	M------	5	0.028	0.016	0.904	0.014	0.038	3
28	200503034	M------	0	0.051	0.03	0.831	0.036	0.053	3
29	200503035	M------	15	0.053	0.032	0.775	0.034	0.105	3
30	200503036	M------	0	0.021	0.016	0.782	0.027	0.154	3
31	200503037	M------	0	0.034	0.012	0.847	0.024	0.084	3
32	200503038	M------	0	0.044	0.02	0.795	0.042	0.098	3
33	200503049	M------	0	0.028	0.019	0.876	0.035	0.043	3
34	200503051	M------	5	0.023	0.011	0.909	0.028	0.029	3
35	200503052	M------	5	0.022	0.016	0.883	0.019	0.061	3
36	200503055	M------	0	0.101	0.016	0.632	0.127	0.124	3
37	200503056	M------	0	0.09	0.012	0.815	0.018	0.065	3
38	200503058	M------	5	0.044	0.046	0.757	0.052	0.1	3
39	200503059	M------	5	0.033	0.017	0.888	0.016	0.046	3
40	200503060	M------	0	0.022	0.017	0.838	0.064	0.06	3
41	200503063	M------	0	0.024	0.009	0.902	0.016	0.049	3
42	200503065	M------	0	0.097	0.011	0.807	0.028	0.057	3
43	200503068	M------	5	0.077	0.013	0.812	0.032	0.067	3
44	200506001	M------	0	0.075	0.639	0.099	0.078	0.109	2
45	200506003	M------	0	0.031	0.074	0.656	0.06	0.179	3
46	200506004	M------	0	0.018	0.334	0.529	0.036	0.083	mixed
47	200506005	M------	0	0.013	0.246	0.626	0.046	0.068	mixed
48	200506006	M------	0	0.034	0.273	0.513	0.064	0.117	mixed
49	200506007	M------	0	0.019	0.156	0.498	0.042	0.285	mixed
50	200506008	M------	0	0.025	0.028	0.629	0.24	0.078	mixed
51	200506009	M------	0	0.019	0.039	0.824	0.049	0.069	3
52	200506011	M------	0	0.032	0.098	0.561	0.268	0.04	mixed
53	131703005	M------	5	0.031	0.04	0.84	0.025	0.064	3
54	131703009	M------	0	0.021	0.006	0.931	0.015	0.026	3
55	131703006	S------	0	0.08	0.054	0.021	0.098	0.746	5
56	131703007	S------	0	0.348	0.032	0.008	0.098	0.515	mixed
57	131703018	S------	0	0.588	0.031	0.016	0.11	0.256	mixed
58	131703019	S------	0	0.781	0.025	0.021	0.106	0.067	1
59	131703021	S------	0	0.738	0.032	0.043	0.048	0.139	1
60	60404003	S--1---	0	0.371	0.02	0.009	0.545	0.055	mixed
61	60404055	S--1---	0	0.701	0.048	0.013	0.036	0.202	mixed
62	60406006	S--1---	0	0.514	0.127	0.006	0.19	0.163	1
63	60406010	S--1---	0	0.296	0.165	0.01	0.276	0.253	mixed
64	60406017	S--1---	0	0.09	0.07	0.017	0.683	0.14	4
65	60404007	S------	0	0.752	0.016	0.016	0.162	0.054	1
66	60404008	S------	0	0.418	0.049	0.019	0.064	0.45	mixed
67	60404012	S------	0	0.266	0.273	0.044	0.111	0.306	mixed
68	60404024	S------	0	0.794	0.029	0.008	0.037	0.131	1
69	60404031	S------	0	0.748	0.103	0.028	0.045	0.076	1
70	60404032	S------	0	0.08	0.015	0.011	0.031	0.862	5
71	60404034	S------	0	0.572	0.053	0.008	0.066	0.301	mixed
72	60404048	S------	5	0.653	0.029	0.008	0.195	0.116	1
73	60404056	S------	0	0.748	0.015	0.006	0.04	0.191	1
74	60406005	S------	0	0.145	0.386	0.008	0.287	0.174	mixed
75	60406008	S------	0	0.111	0.071	0.007	0.46	0.351	mixed
76	60406011	S------	0	0.075	0.292	0.021	0.106	0.506	mixed
77	60406020	S------	0	0.052	0.07	0.051	0.735	0.092	4
78	60404013	S2-1---	0	0.734	0.012	0.012	0.066	0.175	1
79	60406016	S2-1---	0	0.327	0.108	0.189	0.235	0.14	mixed
80	60404015	S1-1---	0	0.245	0.026	0.007	0.261	0.46	mixed
81	60404042	S1-1---	0	0.877	0.021	0.018	0.027	0.056	1
82	60406004	S1-1---	0	0.041	0.161	0.032	0.502	0.265	mixed
83	60406013	S1-1---	0	0.134	0.076	0.138	0.468	0.184	4
84	60406014	S1-1---	0	0.114	0.106	0.007	0.396	0.376	mixed
85	60404019	S1-----	0	0.439	0.056	0.066	0.079	0.36	mixed
86	60404038	S1-----	0	0.577	0.065	0.163	0.035	0.159	1
87	60404046	S1-----	5	0.86	0.023	0.008	0.057	0.053	1
88	60406003	S1-----	0	0.614	0.076	0.018	0.129	0.162	1
89	60406018	S1-----	0	0.686	0.1	0.008	0.167	0.039	1
90	60404020	S1-1-11	0	0.854	0.021	0.032	0.032	0.061	1
91	60404021	S2-1-1-	0	0.815	0.027	0.011	0.083	0.064	1
92	60404022	S1-111-	0	0.333	0.047	0.022	0.272	0.326	mixed
93	60406012	S1-2---	0	0.033	0.048	0.01	0.827	0.082	4
94	60406015	S2-----	0	0.098	0.065	0.014	0.144	0.679	5
95	140404001	S--1---	0	0.799	0.05	0.01	0.052	0.089	1
96	140404006	S--1---	0	0.277	0.044	0.191	0.103	0.385	mixed
97	140404011	S--1---	0	0.676	0.013	0.014	0.021	0.276	mixed
98	140404018	S--1---	10	0.631	0.048	0.023	0.199	0.099	1
99	140404048	S--1---	0	0.796	0.022	0.086	0.023	0.072	1
100	140404051	S--1---	10	0.883	0.009	0.039	0.03	0.039	1
101	140404004	S2-----	15	0.184	0.075	0.013	0.029	0.698	5
102	140404027	S2-----	0	0.423	0.038	0.024	0.288	0.227	mixed
103	140404035	S2-----	0	0.856	0.021	0.009	0.054	0.059	1
104	140404005	S1-----	0	0.439	0.026	0.034	0.203	0.298	mixed
105	140404013	S1-----	20	0.3	0.02	0.018	0.053	0.609	mixed
106	140404015	S1-----	10	0.818	0.034	0.03	0.032	0.086	1
107	140404016	S1-----	0	0.828	0.031	0.007	0.058	0.075	1
108	140404020	S1-----	5	0.074	0.029	0.056	0.091	0.75	5
109	140404024	S1-----	5	0.684	0.03	0.026	0.091	0.169	1
110	140404028	S1-----	0	0.795	0.017	0.022	0.104	0.062	1
111	140404031	S1-----	0	0.18	0.032	0.012	0.022	0.754	5
112	140404043	S1-----	0	0.363	0.016	0.043	0.063	0.515	mixed
113	140404046	S1-----	0	0.665	0.053	0.016	0.044	0.222	mixed
114	140404007	S1-1---	5	0.583	0.03	0.019	0.066	0.302	mixed
115	140404010	S1-1---	5	0.469	0.018	0.018	0.075	0.419	mixed
116	140404017	S1-1---	15	0.76	0.03	0.032	0.07	0.109	1
117	140404023	S1-1---	0	0.148	0.014	0.018	0.631	0.189	4
118	140404036	S1-1---	0	0.445	0.036	0.017	0.421	0.08	mixed
119	140404042	S1-1---	0	0.818	0.036	0.006	0.055	0.084	1
120	140404045	S1-1---	5	0.918	0.013	0.011	0.021	0.037	1
121	140404050	S1-1---	0	0.568	0.076	0.017	0.21	0.129	mixed
122	140404008	S1-2---	0	0.734	0.037	0.009	0.13	0.09	1
123	140404012	S------	5	0.687	0.02	0.021	0.102	0.171	1
124	140404021	S------	25	0.441	0.047	0.017	0.124	0.37	mixed
125	140404022	S------	10	0.836	0.014	0.016	0.044	0.091	1
126	140404033	S------	0	0.601	0.117	0.01	0.11	0.162	1
127	140404026	S2-1---	5	0.723	0.018	0.164	0.019	0.076	1
128	140404041	S2-1---	0	0.279	0.031	0.03	0.06	0.599	mixed
129	70205011	S2-222-	0	0.021	0.898	0.008	0.035	0.037	2
130	70205037	S2-222-	0	0.044	0.762	0.004	0.156	0.034	2
131	70205047	S2-222-	0	0.255	0.444	0.02	0.202	0.079	mixed
132	70205104	S2-222-	0	0.109	0.658	0.008	0.114	0.11	2
133	70205119	S2-222-	0	0.044	0.748	0.012	0.139	0.058	2
134	70205149	S2-222-	0	0.527	0.246	0.013	0.084	0.131	mixed
135	70205159	S2-222-	0	0.312	0.113	0.039	0.454	0.082	mixed
136	70205189	S2-222-	0	0.059	0.783	0.015	0.057	0.086	2
137	70205245	S2-222-	0	0.033	0.689	0.048	0.085	0.145	2
138	70205253	S2-222-	0	0.166	0.545	0.12	0.045	0.124	2
139	70205259	S2-222-	0	0.043	0.592	0.024	0.241	0.1	mixed
140	70205336	S2-222-	5	0.152	0.136	0.028	0.519	0.166	4
141	70205016	S2-211-	0	0.078	0.66	0.02	0.181	0.062	2
142	70205059	S2-211-	0	0.061	0.101	0.011	0.344	0.482	mixed
143	70205090	S2-211-	0	0.09	0.536	0.008	0.192	0.174	2
144	70205095	S2-211-	0	0.128	0.03	0.021	0.274	0.546	mixed
145	70205101	S2-211-	0	0.02	0.858	0.016	0.026	0.079	2
146	70205130	S2-211-	0	0.152	0.475	0.009	0.258	0.105	mixed
147	70205153	S2-211-	0	0.072	0.343	0.018	0.051	0.515	mixed
148	70205217	S2-211-	0	0.259	0.412	0.01	0.169	0.15	mixed
149	70205241	S2-211-	0	0.37	0.381	0.018	0.113	0.118	mixed
150	70205249	S2-211-	0	0.079	0.675	0.014	0.118	0.114	2
151	70205250	S2-211-	0	0.113	0.277	0.017	0.238	0.355	mixed
152	70205269	S2-211-	0	0.851	0.02	0.011	0.064	0.054	1
153	70205277	S2-211-	0	0.172	0.148	0.077	0.386	0.218	mixed
154	70205317	S2-211-	0	0.029	0.831	0.01	0.06	0.07	2
155	70205045	S2-221-	0	0.035	0.826	0.012	0.048	0.08	2
156	70205161	S2-221-	0	0.203	0.143	0.067	0.207	0.38	mixed
157	70205049	S2-2---	0	0.391	0.122	0.031	0.348	0.108	mixed
158	70205239	S2-2---	0	0.643	0.118	0.007	0.136	0.096	1
159	70205242	S2-2---	0	0.375	0.117	0.032	0.314	0.161	mixed
160	70205257	S2-2---	0	0.03	0.593	0.008	0.336	0.032	mixed
161	70205134	S2-111-	0	0.785	0.065	0.015	0.057	0.079	1
162	70205291	S2-111-	0	0.372	0.096	0.008	0.48	0.044	mixed
163	70205201	S2-21--	0	0.178	0.053	0.033	0.591	0.146	4
164	70205378	S2-21--	0	0.031	0.614	0.011	0.263	0.081	mixed
165	70205226	S1-211-	0	0.038	0.862	0.011	0.041	0.049	2
166	70205270	S1-211-	0	0.239	0.497	0.006	0.215	0.043	mixed
167	70205310	S1-211-	0	0.583	0.299	0.007	0.055	0.056	mixed
168	70205258	S2-22-2	0	0.133	0.64	0.011	0.055	0.161	2
169	160102001	S1-2---	0	0.268	0.216	0.095	0.255	0.166	mixed
170	160102016	S1-2---	0	0.093	0.667	0.022	0.159	0.059	2
171	160102018	S1-2---	0	0.075	0.062	0.037	0.567	0.259	mixed
172	160102059	S1-2---	0	0.527	0.338	0.013	0.06	0.061	mixed
173	160102119	S1-2---	0	0.379	0.274	0.016	0.214	0.117	mixed
174	160102123	S1-2---	0	0.035	0.379	0.024	0.302	0.26	mixed
175	160102002	S2-2---	0	0.117	0.546	0.044	0.2	0.092	2
176	160102003	S2-2---	0	0.105	0.029	0.096	0.705	0.066	4
177	160102004	S2-2---	0	0.034	0.267	0.007	0.656	0.035	mixed
178	160102005	S2-2---	0	0.324	0.281	0.02	0.216	0.159	mixed
179	160102006	S2-2---	0	0.198	0.201	0.01	0.436	0.155	mixed
180	160102007	S2-2---	0	0.1	0.562	0.009	0.254	0.074	mixed
181	160102008	S2-2---	0	0.504	0.329	0.015	0.086	0.066	mixed
182	160102011	S2-2---	0	0.06	0.804	0.015	0.031	0.09	2
183	160102012	S2-2---	0	0.057	0.594	0.019	0.114	0.216	mixed
184	160102013	S2-2---	0	0.435	0.127	0.009	0.167	0.262	mixed
185	160102015	S2-2---	0	0.133	0.663	0.008	0.133	0.063	2
186	160102017	S2-2---	0	0.16	0.249	0.006	0.498	0.087	mixed
187	160102021	S2-2---	0	0.036	0.658	0.02	0.151	0.135	2
188	160102022	S2-2---	0	0.1	0.28	0.015	0.547	0.058	mixed
189	160102023	S2-2---	0	0.467	0.199	0.014	0.216	0.104	mixed
190	160102024	S2-2---	0	0.091	0.7	0.012	0.158	0.038	2
191	160102025	S2-2---	0	0.035	0.08	0.026	0.677	0.181	4
192	160102027	S2-2---	0	0.076	0.192	0.009	0.045	0.678	5
193	160102031	S2-2---	0	0.232	0.516	0.034	0.121	0.096	mixed
194	160102038	S2-2---	0	0.3	0.09	0.017	0.314	0.279	mixed
195	160102039	S2-2---	0	0.071	0.159	0.035	0.643	0.093	4
196	160102042	S2-2---	0	0.064	0.863	0.012	0.036	0.025	2
197	160102046	S2-2---	0	0.152	0.134	0.008	0.595	0.111	4
198	160102048	S2-2---	0	0.018	0.914	0.006	0.031	0.031	2
199	160102050	S2-2---	0	0.161	0.594	0.021	0.173	0.051	2
200	160102053	S2-2---	0	0.036	0.346	0.008	0.526	0.084	mixed
201	160102056	S2-2---	0	0.693	0.038	0.021	0.141	0.106	1
202	160102058	S2-2---	0	0.314	0.389	0.021	0.081	0.195	mixed
203	160102064	S2-2---	0	0.554	0.191	0.016	0.102	0.137	1
204	160102069	S2-2---	0	0.262	0.198	0.082	0.249	0.209	mixed
205	160102074	S2-2---	0	0.083	0.467	0.006	0.34	0.104	mixed
206	160102076	S2-2---	0	0.115	0.662	0.017	0.048	0.158	2
207	160102079	S2-2---	0	0.159	0.593	0.009	0.168	0.07	2
208	160102080	S2-2---	0	0.627	0.038	0.018	0.212	0.105	mixed
209	160102085	S2-2---	0	0.265	0.106	0.014	0.214	0.401	mixed
210	160102090	S2-2---	0	0.53	0.097	0.014	0.181	0.178	1
211	160102095	S2-2---	0	0.048	0.153	0.016	0.735	0.049	4
212	160102101	S2-2---	0	0.258	0.094	0.017	0.233	0.398	mixed
213	160102103	S2-2---	0	0.236	0.027	0.009	0.35	0.378	mixed
214	160102107	S2-2---	0	0.06	0.807	0.009	0.049	0.075	2
215	160102110	S2-2---	0	0.05	0.792	0.013	0.042	0.102	2
216	160102010	S2-1---	0	0.434	0.156	0.01	0.285	0.115	mixed
217	160102044	S2-1---	0	0.169	0.201	0.013	0.08	0.537	mixed
218	160102055	S2-1---	0	0.739	0.021	0.014	0.08	0.145	1
219	160102057	S2-1---	0	0.527	0.04	0.022	0.248	0.163	mixed
220	160102061	S2-1---	0	0.5	0.083	0.016	0.323	0.079	mixed
221	160102078	S2-1---	0	0.579	0.192	0.087	0.06	0.082	1
222	160102032	S--2---	0	0.048	0.753	0.015	0.103	0.082	2
223	160102040	S1-1---	5	0.712	0.014	0.015	0.09	0.169	1
224	160102065	S2-11-1	5	0.036	0.032	0.013	0.03	0.889	5
225	160102071	M2-11-1	0	0.053	0.019	0.012	0.038	0.878	5
226	160102077	S--11-1	0	0.189	0.214	0.008	0.534	0.055	mixed
227	110306001	M1-11--	0	0.32	0.039	0.339	0.123	0.178	mixed
228	110306008	M1-11--	0	0.143	0.016	0.018	0.038	0.785	5
229	110306079	M1-11--	0	0.073	0.031	0.023	0.034	0.84	5
230	110306002	S2212-2	0	0.036	0.683	0.017	0.178	0.086	2
231	110306006	S2212-2	0	0.052	0.016	0.027	0.83	0.075	4
232	110306019	S2212-2	0	0.101	0.019	0.031	0.763	0.086	4
233	110306021	S2212-2	0	0.135	0.03	0.009	0.725	0.101	4
234	110306027	S2212-2	0	0.044	0.057	0.012	0.85	0.036	4
235	110306031	S2212-2	0	0.026	0.098	0.007	0.833	0.035	4
236	110306040	S2212-2	0	0.094	0.012	0.012	0.581	0.3	mixed
237	110306043	S2212-2	0	0.352	0.019	0.032	0.478	0.119	mixed
238	110306044	S2212-2	0	0.322	0.019	0.045	0.534	0.08	mixed
239	110306048	S2212-2	0	0.567	0.022	0.031	0.164	0.217	mixed
240	110306053	S2212-2	0	0.354	0.028	0.024	0.481	0.113	mixed
241	110306057	S2212-2	0	0.446	0.045	0.063	0.364	0.083	mixed
242	110306062	S2212-2	0	0.265	0.092	0.016	0.557	0.07	mixed
243	110306064	S2212-2	0	0.253	0.023	0.005	0.58	0.139	mixed
244	110306071	S2212-2	0	0.305	0.086	0.022	0.547	0.04	mixed
245	110306073	S2212-2	0	0.239	0.039	0.018	0.636	0.068	mixed
246	110306075	S2212-2	0	0.105	0.083	0.023	0.74	0.05	4
247	110306078	S2212-2	0	0.084	0.034	0.009	0.605	0.268	mixed
248	110306086	S2212-2	0	0.368	0.068	0.009	0.168	0.386	mixed
249	110306105	S2212-2	0	0.708	0.019	0.032	0.196	0.045	1
250	110306108	S2212-2	0	0.066	0.022	0.005	0.86	0.047	4
251	110306118	S2212-2	0	0.06	0.042	0.013	0.812	0.074	4
252	110306120	S2212-2	0	0.075	0.016	0.034	0.803	0.071	4
253	110306121	S2212-2	0	0.027	0.047	0.041	0.84	0.046	4
254	110306003	S1-2---	0	0.484	0.088	0.028	0.265	0.134	mixed
255	110306004	M2-22--	0	0.073	0.035	0.032	0.111	0.749	5
256	110306028	M2-22--	0	0.102	0.01	0.084	0.039	0.765	5
257	110306051	M2-22--	0	0.323	0.071	0.021	0.051	0.534	mixed
258	110306009	M2----1	0	0.15	0.02	0.094	0.153	0.583	5
259	110306063	M2----1	0	0.058	0.015	0.021	0.052	0.854	5
260	110306128	M2----1	0	0.061	0.021	0.294	0.052	0.572	mixed
261	110306012	M1----2	0	0.663	0.016	0.152	0.052	0.117	1
262	110306015	M2-11-1	0	0.067	0.017	0.017	0.058	0.84	5
263	110306026	M2-11-1	20	0.061	0.028	0.013	0.109	0.789	5
264	110306033	M2-11-1	0	0.207	0.119	0.01	0.219	0.445	mixed
265	110306039	M2-11-1	0	0.037	0.035	0.06	0.144	0.724	5
266	110306045	M2-11-1	0	0.118	0.016	0.041	0.043	0.783	5
267	110306049	M2-11-1	0	0.451	0.022	0.06	0.196	0.271	mixed
268	110306074	M2-11-1	0	0.347	0.023	0.352	0.096	0.183	mixed
269	110306096	M2-11-1	0	0.272	0.02	0.018	0.03	0.66	mixed
270	110306016	S2-2---	0	0.468	0.028	0.01	0.295	0.199	mixed
271	110306066	S2-2---	20	0.34	0.196	0.01	0.404	0.05	mixed
272	110306080	S2-2---	0	0.708	0.015	0.043	0.039	0.195	1
273	110306084	S2-2---	0	0.537	0.132	0.012	0.223	0.095	mixed
274	110306106	S2-2---	0	0.507	0.052	0.019	0.313	0.109	mixed
275	110306111	S2-2---	0	0.182	0.046	0.013	0.094	0.664	5
276	110306131	S2-2---	0	0.29	0.025	0.087	0.53	0.068	mixed
277	110306018	S2211-1	0	0.097	0.023	0.014	0.821	0.046	4
278	110306107	S2211-1	0	0.027	0.029	0.008	0.899	0.037	4
279	110306022	S2-111-	0	0.082	0.039	0.027	0.786	0.067	4
280	110306023	M22-2-2	20	0.203	0.058	0.047	0.079	0.613	mixed
281	110306024	S2222-2	20	0.101	0.046	0.025	0.626	0.202	mixed
282	110306037	S2222-2	20	0.31	0.042	0.024	0.574	0.049	mixed
283	110306052	S2222-2	0	0.025	0.035	0.008	0.885	0.046	4
284	110306065	S2222-2	0	0.723	0.015	0.014	0.149	0.099	1
285	110306068	S2222-2	0	0.051	0.042	0.186	0.668	0.052	4
286	110306077	S2222-2	0	0.048	0.021	0.005	0.8	0.126	4
287	110306091	S2222-2	0	0.12	0.037	0.006	0.802	0.034	4
288	110306029	S22-2-2	0	0.106	0.024	0.01	0.787	0.073	4
289	110306030	S22-2-2	0	0.048	0.016	0.009	0.875	0.052	4
290	110306041	S22-2-2	0	0.347	0.029	0.008	0.559	0.057	mixed
291	110306050	S22-2-2	0	0.807	0.023	0.013	0.095	0.062	1
292	110306059	S22-2-2	0	0.041	0.016	0.008	0.868	0.067	4
293	110306087	S22-2-2	20	0.085	0.171	0.011	0.628	0.105	4
294	110306088	S22-2-2	0	0.125	0.026	0.032	0.748	0.069	4
295	110306099	S22-2-2	0	0.687	0.032	0.017	0.153	0.111	1
296	110306114	S22-2-2	0	0.044	0.014	0.014	0.81	0.117	4
297	110306116	S22-2-2	0	0.101	0.069	0.02	0.781	0.029	4
298	110306123	S22-2-2	0	0.135	0.22	0.01	0.56	0.076	mixed
299	110306126	S22-2-2	0	0.641	0.041	0.035	0.194	0.089	4
300	110306127	S22-2-2	0	0.078	0.049	0.011	0.809	0.052	4
301	110306129	S22-2-2	0	0.165	0.073	0.206	0.185	0.371	mixed
302	110306130	S22-2-2	0	0.074	0.031	0.016	0.819	0.06	4
303	110306132	S22-2-2	0	0.1	0.022	0.079	0.632	0.166	4
304	110306038	S2-11-1	0	0.078	0.051	0.023	0.72	0.127	4
305	110306070	S2-11-1	0	0.35	0.033	0.013	0.326	0.278	mixed
306	110306046	M2-11--	20	0.073	0.12	0.196	0.083	0.529	5
307	110306072	M2-11--	0	0.049	0.012	0.022	0.023	0.894	5
308	110306097	M2-11--	0	0.026	0.021	0.219	0.064	0.67	mixed
309	110306102	M2-11--	0	0.227	0.074	0.122	0.033	0.545	mixed
310	110306119	M2-11--	0	0.47	0.025	0.085	0.028	0.392	mixed
311	110306047	S1111-1	0	0.686	0.033	0.05	0.079	0.152	1
312	110306054	S1-1---	20	0.826	0.037	0.017	0.066	0.055	1
313	110306055	M2-21-1	0	0.052	0.012	0.066	0.13	0.74	5
314	110306069	M2-21--	0	0.06	0.033	0.035	0.074	0.797	5
315	110306122	M2-21--	0	0.285	0.026	0.182	0.173	0.334	mixed
316	110306100	M2-----	0	0.046	0.044	0.12	0.032	0.758	5
317	110306124	M2-111-	0	0.082	0.034	0.022	0.058	0.804	5
318	20405003	S2212-2	0	0.031	0.138	0.009	0.783	0.039	4
319	20405026	S2212-2	0	0.196	0.069	0.006	0.688	0.041	4
320	20405028	S2212-2	0	0.037	0.303	0.013	0.294	0.353	mixed
321	20405034	S2212-2	0	0.072	0.058	0.012	0.812	0.046	4
322	20405035	S2212-2	0	0.027	0.168	0.01	0.694	0.1	4
323	20405041	S2212-2	0	0.035	0.055	0.007	0.869	0.035	4
324	20405048	S2212-2	0	0.033	0.081	0.01	0.835	0.041	4
325	20405055	S2212-2	0	0.067	0.017	0.009	0.855	0.052	4
326	20405065	S2212-2	0	0.017	0.02	0.005	0.932	0.026	4
327	20405072	S2212-2	0	0.025	0.135	0.013	0.795	0.032	4
328	20405075	S2212-2	0	0.035	0.014	0.011	0.87	0.071	4
329	20405080	S2212-2	0	0.657	0.066	0.017	0.18	0.079	1
330	20405084	S2212-2	0	0.028	0.014	0.011	0.805	0.142	4
331	20405089	S2212-2	0	0.029	0.04	0.008	0.894	0.028	4
332	20405090	S2212-2	0	0.148	0.045	0.005	0.762	0.041	4
333	20405102	S2212-2	0	0.052	0.021	0.008	0.89	0.029	4
334	20405104	S2212-2	0	0.145	0.048	0.006	0.703	0.098	4
335	20405110	S2212-2	0	0.047	0.143	0.011	0.743	0.055	4
336	20406017	S2212-2	0	0.31	0.169	0.012	0.38	0.129	mixed
337	20406037	S2212-2	0	0.055	0.044	0.007	0.869	0.026	4
338	20406103	S2212-2	0	0.573	0.247	0.012	0.088	0.079	mixed
339	20406108	S2212-2	0	0.057	0.034	0.006	0.28	0.622	mixed
340	20405005	S22-2-2	0	0.029	0.299	0.009	0.636	0.027	mixed
341	20405012	S22-2-2	0	0.036	0.056	0.008	0.864	0.035	4
342	20405020	S22-2-2	0	0.034	0.03	0.01	0.878	0.047	4
343	20405038	S22-2-2	0	0.083	0.019	0.079	0.651	0.168	4
344	20405042	S22-2-2	0	0.103	0.021	0.015	0.806	0.054	4
345	20405043	S22-2-2	0	0.084	0.025	0.01	0.731	0.15	4
346	20405044	S22-2-2	0	0.148	0.225	0.013	0.53	0.085	mixed
347	20405066	S22-2-2	0	0.045	0.03	0.013	0.827	0.084	4
348	20405074	S22-2-2	0	0.036	0.021	0.029	0.746	0.168	4
349	20405098	S22-2-2	0	0.035	0.036	0.005	0.882	0.042	4
350	20405101	S22-2-2	0	0.044	0.025	0.006	0.83	0.094	4
351	20405106	S22-2-2	0	0.248	0.054	0.011	0.653	0.035	mixed
352	20405111	S22-2-2	0	0.041	0.03	0.007	0.878	0.043	4
353	20405006	S2--1-1	0	0.057	0.077	0.014	0.759	0.094	4
354	20405052	S2--1-1	0	0.095	0.107	0.184	0.185	0.428	5
355	20406008	S2--1-1	0	0.179	0.086	0.012	0.572	0.151	4
356	20405007	S1-2---	0	0.045	0.646	0.008	0.144	0.158	2
357	20405018	S1-2---	0	0.047	0.705	0.016	0.178	0.054	2
358	20405032	S1-2---	0	0.524	0.295	0.01	0.136	0.035	mixed
359	20405036	S1-2---	0	0.676	0.101	0.009	0.124	0.09	1
360	20405049	S1-2---	0	0.092	0.091	0.033	0.583	0.201	mixed
361	20405058	S1-2---	0	0.075	0.789	0.005	0.052	0.078	2
362	20405078	S1-2---	0	0.067	0.033	0.009	0.814	0.077	4
363	20405081	S1-2---	0	0.124	0.058	0.009	0.775	0.034	4
364	20405082	S1-2---	0	0.037	0.767	0.011	0.095	0.09	2
365	20405093	S1-2---	0	0.33	0.209	0.051	0.369	0.041	mixed
366	20406013	S1-2---	0	0.85	0.035	0.029	0.046	0.04	1
367	20406016	S1-2---	0	0.826	0.016	0.007	0.1	0.051	1
368	20406031	S1-2---	0	0.774	0.033	0.027	0.08	0.086	1
369	20406102	S1-2---	0	0.664	0.155	0.024	0.072	0.085	1
370	20405011	S2-2---	0	0.049	0.038	0.013	0.863	0.036	4
371	20405014	S2-2---	0	0.15	0.395	0.121	0.204	0.13	mixed
372	20405025	S2-2---	0	0.3	0.199	0.009	0.39	0.103	mixed
373	20405031	S2-2---	0	0.052	0.153	0.013	0.755	0.027	4
374	20405047	S2-2---	0	0.16	0.445	0.026	0.313	0.057	mixed
375	20405050	S2-2---	0	0.52	0.325	0.011	0.116	0.028	mixed
376	20405057	S2-2---	0	0.122	0.468	0.011	0.153	0.246	mixed
377	20405079	S2-2---	0	0.075	0.67	0.007	0.191	0.056	2
378	20405095	S2-2---	0	0.054	0.585	0.033	0.199	0.129	2
379	20406012	S2-2---	0	0.489	0.021	0.031	0.377	0.083	mixed
380	20406117	S2-2---	0	0.855	0.042	0.007	0.061	0.034	1
381	20405013	S2-11-1	0	0.036	0.022	0.005	0.883	0.054	4
382	20405021	S2-11-1	0	0.068	0.283	0.007	0.496	0.147	mixed
383	20405022	S2-11-1	0	0.161	0.23	0.017	0.474	0.118	mixed
384	20405085	S2-11-1	0	0.207	0.186	0.009	0.515	0.084	mixed
385	20405097	S2-11-1	0	0.368	0.151	0.025	0.282	0.174	mixed
386	20405015	S1111-1	0	0.265	0.034	0.039	0.58	0.082	mixed
387	20405016	S2-1---	0	0.187	0.186	0.01	0.55	0.067	4
388	20405062	S2-1---	0	0.034	0.203	0.341	0.319	0.103	mixed
389	20406029	S2-1---	0	0.138	0.036	0.006	0.46	0.36	mixed
390	20406129	S2-1---	0	0.299	0.334	0.047	0.136	0.184	mixed
391	20405027	S1-1---	0	0.045	0.309	0.007	0.607	0.033	mixed
392	20406105	S1-1---	0	0.513	0.05	0.013	0.314	0.11	mixed
393	20405029	S2-21-1	0	0.02	0.012	0.006	0.934	0.028	4
394	20405060	S2-21-1	0	0.42	0.258	0.007	0.266	0.048	mixed
395	20405045	S221111	0	0.743	0.021	0.011	0.175	0.051	1
396	20405053	S2--2-2	0	0.065	0.548	0.007	0.333	0.047	mixed
397	20405059	S1-21-1	0	0.183	0.032	0.023	0.671	0.091	4
398	20405061	S2222-2	0	0.082	0.041	0.007	0.84	0.03	4
399	20405088	S2222-2	0	0.021	0.134	0.006	0.81	0.029	4
400	20405108	S2222-2	0	0.489	0.062	0.017	0.364	0.068	mixed
401	20406024	S2222-2	0	0.038	0.016	0.051	0.783	0.112	4
402	20405112	S2-----	0	0.024	0.701	0.004	0.234	0.037	mixed
403	20406001	S?-11-1	0	0.228	0.052	0.026	0.314	0.38	mixed
404	20406002	M2-11--	0	0.205	0.019	0.034	0.042	0.7	mixed
405	20406010	S1-11-1	0	0.118	0.142	0.012	0.441	0.286	mixed
406	20406023	S1-11-1	0	0.891	0.013	0.012	0.048	0.037	1
407	20406025	S1-11-1	0	0.476	0.134	0.084	0.076	0.229	mixed
408	20406035	S1-11-1	0	0.666	0.044	0.025	0.177	0.089	1
409	20406123	S1-11-1	0	0.32	0.021	0.012	0.454	0.193	mixed
410	20406125	S1-11-1	0	0.453	0.112	0.014	0.176	0.245	mixed
411	20406014	M2-22--	0	0.052	0.012	0.025	0.036	0.875	5
412	20406106	S2-22--	0	0.092	0.034	0.021	0.035	0.817	5
413	20406128	M2-11-1	0	0.045	0.101	0.03	0.04	0.784	5
414	20406131	S1--1-1	0	0.583	0.017	0.054	0.062	0.284	mixed
415	140203003	M2-22--	5	0.244	0.032	0.132	0.04	0.552	mixed
416	140203016	M2-22--	0	0.477	0.018	0.115	0.032	0.359	mixed
417	140203019	M2-22--	5	0.031	0.026	0.039	0.036	0.868	5
418	140203036	M2-22--	0	0.242	0.033	0.021	0.085	0.619	mixed
419	140203039	M2-22--	0	0.032	0.035	0.026	0.048	0.858	5
420	140203041	M2-22--	5	0.352	0.04	0.11	0.043	0.455	mixed
421	140203047	M2-22--	0	0.071	0.023	0.035	0.023	0.848	5
422	140203051	M2-22--	0	0.03	0.046	0.382	0.056	0.486	mixed
423	140203108	M2-22--	0	0.299	0.072	0.017	0.054	0.558	mixed
424	140203120	M2-22--	0	0.022	0.066	0.023	0.028	0.861	5
425	140203127	M2-22--	0	0.029	0.022	0.023	0.032	0.894	5
426	140203128	M2-22--	0	0.054	0.024	0.026	0.052	0.844	5
427	140205007	M2-22--	0	0.031	0.113	0.009	0.046	0.801	5
428	140205015	M2-22--	0	0.031	0.799	0.024	0.035	0.111	2
429	140205018	M2-22--	0	0.048	0.188	0.025	0.071	0.668	5
430	140205019	M2-22--	0	0.022	0.069	0.01	0.116	0.783	5
431	140205031	M2-22--	0	0.08	0.017	0.329	0.052	0.521	mixed
432	140205032	M2-22--	0	0.036	0.133	0.04	0.053	0.737	5
433	140205034	M2-22--	0	0.196	0.077	0.037	0.43	0.26	mixed
434	140205035	M2-22--	0	0.04	0.157	0.009	0.525	0.268	mixed
435	140205037	M2-22--	0	0.045	0.024	0.056	0.057	0.819	5
436	140205038	M2-22--	0	0.023	0.466	0.023	0.077	0.411	mixed
437	140205039	M2-22--	0	0.022	0.25	0.03	0.029	0.668	mixed
438	140205041	M2-22--	0	0.031	0.194	0.012	0.031	0.732	5
439	140205042	M2-22--	0	0.032	0.086	0.016	0.028	0.838	5
440	140205045	M2-22--	0	0.056	0.064	0.079	0.058	0.743	5
441	140205048	M2-22--	0	0.039	0.044	0.02	0.057	0.841	5
442	140205049	M2-22--	0	0.023	0.095	0.012	0.033	0.837	5
443	140205052	M2-22--	0	0.042	0.093	0.019	0.04	0.806	5
444	140205055	M2-22--	0	0.084	0.178	0.019	0.059	0.66	5
445	140205056	M2-22--	0	0.062	0.207	0.019	0.196	0.516	mixed
446	140205058	M2-22--	0	0.074	0.075	0.017	0.06	0.774	5
447	140205060	M2-22--	0	0.132	0.027	0.014	0.109	0.718	5
448	140205061	M2-22--	0	0.04	0.04	0.134	0.221	0.564	mixed
449	140205066	M2-22--	0	0.136	0.033	0.019	0.072	0.74	5
450	140205069	M2-22--	0	0.122	0.24	0.032	0.046	0.56	mixed
451	140205070	M2-22--	0	0.048	0.287	0.013	0.026	0.626	mixed
452	140205071	M2-22--	0	0.034	0.168	0.254	0.11	0.434	mixed
453	140205103	M2-22--	0	0.062	0.053	0.01	0.073	0.803	5
454	140205110	M2-22--	0	0.03	0.022	0.033	0.101	0.814	5
455	140205120	M2-22--	0	0.051	0.028	0.135	0.335	0.451	mixed
456	140205124	M2-22--	0	0.02	0.023	0.014	0.069	0.874	5
457	140205130	M2-22--	0	0.056	0.016	0.015	0.059	0.854	5
458	140205133	M2-22--	0	0.053	0.282	0.05	0.173	0.442	mixed
459	140205141	M2-22--	0	0.174	0.03	0.283	0.176	0.337	mixed
460	140205151	M2-22--	0	0.207	0.18	0.037	0.078	0.497	mixed
461	140205157	M2-22--	0	0.049	0.026	0.015	0.087	0.824	5
462	140205160	M2-22--	0	0.039	0.013	0.014	0.05	0.884	5
463	140205166	M2-22--	0	0.03	0.102	0.018	0.27	0.58	mixed
464	140205171	M2-22--	0	0.036	0.028	0.135	0.021	0.779	5
465	140205175	M2-22--	0	0.138	0.385	0.009	0.15	0.318	mixed
466	140205180	M2-22--	0	0.037	0.067	0.018	0.36	0.518	mixed
467	140205185	M2-22--	0	0.073	0.087	0.032	0.103	0.706	5
468	140205192	M2-22--	0	0.07	0.111	0.022	0.056	0.742	5
469	140205198	M2-22--	0	0.027	0.315	0.021	0.035	0.602	mixed
470	140203008	M2-11-1	0	0.073	0.043	0.3	0.346	0.238	5
471	140203015	M2-11-1	0	0.042	0.034	0.011	0.259	0.654	mixed
472	140203088	M2-11-1	0	0.171	0.047	0.16	0.055	0.568	5
473	140205001	M2-11-1	0	0.03	0.123	0.01	0.037	0.8	5
474	140205002	M2-11-1	0	0.038	0.176	0.025	0.048	0.713	5
475	140205008	M2-11-1	0	0.027	0.031	0.015	0.195	0.732	5
476	140205010	M2-11-1	0	0.039	0.026	0.014	0.051	0.871	5
477	140205012	M2-11-1	0	0.062	0.2	0.024	0.099	0.615	5
478	140205023	M2-11-1	0	0.048	0.118	0.008	0.195	0.631	5
479	140205040	M2-11-1	0	0.067	0.039	0.008	0.185	0.702	5
480	140205043	M2-11-1	0	0.076	0.066	0.022	0.088	0.748	5
481	140205059	M2-11-1	0	0.032	0.068	0.029	0.025	0.846	5
482	140205100	M2-11-1	0	0.026	0.029	0.012	0.357	0.576	mixed
483	140205104	M2-11-1	0	0.046	0.016	0.012	0.053	0.873	5
484	140205105	M2-11-1	0	0.037	0.022	0.011	0.078	0.851	5
485	140205109	M2-11-1	0	0.119	0.095	0.007	0.095	0.683	5
486	140205112	M2-11-1	0	0.077	0.026	0.011	0.2	0.687	5
487	140205114	M2-11-1	0	0.026	0.072	0.012	0.029	0.861	5
488	140205117	M2-11-1	0	0.03	0.091	0.086	0.057	0.737	5
489	140205134	M2-11-1	0	0.083	0.096	0.011	0.24	0.57	mixed
490	140205135	M2-11-1	0	0.048	0.052	0.007	0.229	0.663	mixed
491	140205136	M2-11-1	0	0.061	0.154	0.013	0.066	0.706	5
492	140205139	M2-11-1	0	0.046	0.152	0.006	0.179	0.618	5
493	140205140	M2-11-1	0	0.035	0.126	0.018	0.205	0.616	mixed
494	140205145	M2-11-1	0	0.127	0.047	0.105	0.449	0.272	mixed
495	140205148	M2-11-1	0	0.075	0.058	0.014	0.458	0.395	mixed
496	140205149	M2-11-1	0	0.059	0.184	0.017	0.052	0.688	5
497	140205155	M2-11-1	0	0.028	0.062	0.007	0.523	0.379	mixed
498	140205156	M2-11-1	0	0.437	0.015	0.014	0.042	0.492	mixed
499	140205169	M2-11-1	0	0.084	0.055	0.01	0.128	0.723	5
500	140205176	M2-11-1	0	0.053	0.015	0.014	0.12	0.797	5
501	140205183	M2-11-1	0	0.093	0.019	0.033	0.091	0.763	5
502	140205184	M2-11-1	0	0.072	0.097	0.011	0.046	0.773	5
503	140205189	M2-11-1	0	0.029	0.104	0.012	0.244	0.611	mixed
504	140205194	M2-11-1	0	0.05	0.047	0.01	0.289	0.605	mixed
505	140205199	M2-11-1	0	0.05	0.497	0.106	0.046	0.301	mixed
506	140203012	M?-22--	0	0.123	0.03	0.012	0.036	0.798	5
507	140203050	M?-22--	0	0.024	0.016	0.039	0.031	0.89	5
508	140203061	M?-22--	0	0.086	0.033	0.027	0.038	0.815	5
509	140203092	M?-22--	0	0.059	0.016	0.048	0.069	0.808	5
510	140203152	M?-22--	0	0.486	0.021	0.021	0.022	0.45	mixed
511	140203018	M2-11--	5	0.085	0.02	0.047	0.047	0.8	5
512	140203144	M2-11--	0	0.338	0.083	0.01	0.205	0.363	mixed
513	140205005	M2-11--	0	0.504	0.04	0.091	0.04	0.326	mixed
514	140205014	M2-11--	0	0.1	0.02	0.023	0.033	0.824	5
515	140205024	M2-11--	0	0.121	0.034	0.008	0.03	0.807	5
516	140205033	M2-11--	0	0.294	0.016	0.035	0.068	0.588	mixed
517	140205046	M2-11--	0	0.029	0.047	0.006	0.039	0.879	5
518	140205053	M2-11--	0	0.061	0.081	0.051	0.029	0.778	5
519	140205054	M2-11--	0	0.027	0.145	0.099	0.247	0.481	5
520	140205062	M2-11--	0	0.031	0.078	0.031	0.047	0.814	5
521	140205063	M2-11--	0	0.04	0.015	0.041	0.022	0.882	5
522	140205065	M2-11--	0	0.063	0.038	0.034	0.035	0.83	5
523	140205073	M2-11--	0	0.184	0.018	0.06	0.06	0.679	5
524	140203076	M1-22--	0	0.031	0.023	0.053	0.109	0.784	5
525	140203105	S2-2---	0	0.667	0.068	0.006	0.191	0.067	1
526	140205028	M2-1111	0	0.312	0.016	0.016	0.048	0.609	mixed
527	140205029	M2-21--	0	0.147	0.033	0.015	0.078	0.726	5
528	140205116	M1----2	0	0.058	0.028	0.053	0.063	0.797	5
529	140205177	M2-21-1	0	0.108	0.078	0.032	0.132	0.65	5
530	140205190	M------	0	0.022	0.033	0.012	0.038	0.895	5
531	140205197	M?-11-1	0	0.336	0.1	0.019	0.145	0.4	mixed
532	20602018	M2-22--	0	0.063	0.025	0.145	0.044	0.723	5
533	20602019	M2-22--	0	0.107	0.046	0.016	0.068	0.762	5
534	20602021	M2-22--	0	0.104	0.028	0.009	0.051	0.808	5
535	20602023	M2-22--	0	0.218	0.047	0.095	0.069	0.572	mixed
536	20603005	M2-22--	0	0.044	0.017	0.007	0.039	0.893	5
537	20603010	M2-22--	0	0.055	0.035	0.077	0.149	0.684	5
538	20603011	M2-22--	0	0.078	0.065	0.102	0.061	0.694	5
539	20603015	M2-22--	0	0.096	0.029	0.012	0.061	0.801	5
540	20603018	M2-22--	0	0.044	0.035	0.124	0.027	0.77	5
541	20603019	M2-22--	0	0.098	0.044	0.016	0.064	0.778	5
542	20603025	M2-22--	0	0.108	0.024	0.15	0.072	0.646	5
543	20603026	M2-22--	0	0.043	0.018	0.009	0.085	0.845	5
544	20603032	M2-22--	0	0.064	0.016	0.019	0.018	0.884	5
545	20603033	M2-22--	0	0.32	0.036	0.354	0.034	0.255	mixed
546	20603035	M2-22--	0	0.077	0.042	0.038	0.082	0.76	5
547	20603036	M2-22--	0	0.055	0.034	0.135	0.112	0.664	5
548	20602020	M2-21--	0	0.114	0.033	0.101	0.03	0.722	5
549	20603020	M2-21--	0	0.072	0.053	0.009	0.047	0.82	5
550	20603002	M?-11-1	0	0.111	0.01	0.048	0.044	0.787	5
551	20603024	M?-11-1	5	0.035	0.019	0.14	0.023	0.784	5
552	20603006	M2-11-1	0	0.065	0.015	0.006	0.019	0.895	5
553	20603017	M?-22--	0	0.029	0.172	0.01	0.025	0.764	5
554	20603031	M?-22--	0	0.306	0.026	0.008	0.043	0.617	mixed
555	20603038	M?-22--	0	0.247	0.016	0.02	0.071	0.645	mixed
556	20603022	M2-11--	0	0.065	0.034	0.05	0.021	0.83	5
557	20603023	M2-11--	0	0.332	0.022	0.01	0.043	0.594	mixed
558	20603028	M2-11--	0	0.074	0.023	0.021	0.074	0.808	5
559	20603034	M2-11--	0	0.118	0.025	0.022	0.032	0.803	5
560	20603037	M2-11--	0	0.082	0.033	0.111	0.041	0.733	5
561	40402007	M2-22--	0	0.022	0.029	0.008	0.048	0.893	5
562	40402008	M2-22--	0	0.026	0.374	0.006	0.059	0.536	mixed
563	40402010	M2-22--	0	0.025	0.05	0.029	0.036	0.859	5
564	40402016	M2-22--	0	0.025	0.029	0.037	0.032	0.877	5
565	40402020	M2-22--	0	0.04	0.027	0.009	0.072	0.852	5
566	40402023	M2-22--	0	0.03	0.337	0.005	0.028	0.599	mixed
567	40402031	M2-22--	0	0.071	0.025	0.012	0.103	0.788	5
568	40402034	M2-22--	0	0.077	0.126	0.017	0.314	0.466	mixed
569	40402038	M2-22--	0	0.031	0.396	0.008	0.088	0.478	mixed
570	40402042	M2-22--	0	0.151	0.208	0.209	0.065	0.366	mixed
571	40402045	M2-22--	0	0.028	0.283	0.008	0.143	0.538	mixed
572	40402046	M2-22--	0	0.12	0.024	0.055	0.086	0.716	5
573	40402047	M2-22--	0	0.039	0.125	0.012	0.101	0.723	5
574	40402049	M2-22--	0	0.044	0.061	0.059	0.038	0.798	5
575	40402051	M2-22--	0	0.043	0.256	0.006	0.054	0.642	mixed
576	40402058	M2-22--	0	0.025	0.702	0.028	0.022	0.223	mixed
