# Supplementary material for: Ecological and genetic relationships of the Forest-M form among chromosomal and molecular forms of the malaria vector Anopheles gambiae sensu stricto
Source: Malar J. 2009 Apr 21;8:75. doi: 10.1186/1475-2875-8-75 (PMC2680901; doi:10.1186/1475-2875-8-75)
Supplement: Additional File 3 — Table S3. Abundance of 2Rb inversion in M forms in Mali and S forms in Cameroon. [file 1475-2875-8-75-S3.xls]

## Sheet: Sheet1
A: 2Rb inversion abundance in M forms in Mali.
2Rb genotype	M +/+	M +/b	M b/b	Total
Pemperena	0	1	0	1
Kela	6	17	6	29
Banambani	0	2	1	3
Nara	2	52	68	122
Banikane	1	8	21	30
Dire	0	0	16	16
	9	80	112	201
B: 2Rb inversion abundance in S forms in Cameroon
2Rb genotype	S +/+	S +/b	S b/b	Total
Tiko	13	0	0	13
Mutengene	7	0	0	7
Foumbot	22	16	1	39
Ndop	17	18	2	37
Godola	0	2	39	41
	59	36	42	137
